# Supplementary material for: Potassium indole-3-butyric acid affects rice’s adaptability to salt stress by regulating carbon metabolism, transcription factor genes expression, and biosynthesis of secondary metabolites
Source: Front Plant Sci. 2024 Sep 3;15:1416936. doi: 10.3389/fpls.2024.1416936 (PMC11405336; doi:10.3389/fpls.2024.1416936)
Supplement: Supplementary file 1 [file DataSheet1.zip]

Archive with 10 entries (9 files):
- Supplementary materials/
- Supplementary materials/Supplementary Figure.S1 PLS-DA model score map.tif
- Supplementary materials/Supplementary Figure.S2 Response sequencing verification diagram of the PLS-DA model.tif
- Supplementary materials/Supplementary Figure.S3 Differential metabolites volcano plot.tif
- Supplementary materials/Supplementary Figure.S4 KEGG annotation analysis and KEGG enrichment analysis of differential metabolites.tif
- Supplementary materials/Supplementary Table.S10 KEGG enrichment analysis in positive ion mode in IBAK03CK03.xlsx
- Supplementary materials/Supplementary Table.S5 DEGs statistics in CK03CK0.xlsx
- Supplementary materials/Supplementary Table.S6 DEGs statistics in IBAK03CK03.xlsx
- Supplementary materials/Supplementary Table.S9 KEGG enrichment analysis in negative ion mode in IBAK03CK03.xlsx
- Supplementary materials/Supplementary Tables.docx
