# Supplementary material for: Potassium indole-3-butyric acid affects rice’s adaptability to salt stress by regulating carbon metabolism, transcription factor genes expression, and biosynthesis of secondary metabolites
Source: Front Plant Sci. 2024 Sep 3;15:1416936. doi: 10.3389/fpls.2024.1416936 (PMC11405336; doi:10.3389/fpls.2024.1416936)
Supplement: Supplementary file 1 [file DataSheet1.zip › Supplementary materials/Supplementary Table.S10 KEGG enrichment analysis in positive ion mode in IBAK03CK03.xlsx]

## Sheet: Sheet1
Table.S10 KEGG enrichment analysis in positive ion mode in IBAK03/CK03
KEGG.ID	Regulate	Name
C00315	Down	Spermidine
C16440	Up	DL-Lysine
C01971	Down	D-(+)-Maltose
C20450	Up	2,5-Furandicarboxylic acid
C02341	Up	trans-Aconitic acid
C01772	Up	2-Hydroxycinnamic acid
C08431	Up	Cordycepin
C20674	Up	7-Methylguanosine
C00423	Up	Cinnamic acid
C17853	Up	Senkyunolide A
D04090	Up	Ethyl oleate
C19530	Down	Sulfamethazine
C20309	Up	Artemisinic acid
D05935	Down	Sucrose octaacetate
D03813	Down	Diflucortolone pivalate
C05141	Down	Estriol
D09621	Up	Gisadenafil
C16810	Up	Bioresmethrin
C17613	Down	Handelin
C14766	Up	9-Oxo-ODE
C12144	Down	2-Amino-1,3,4-octadecanetriol
C08876	Up	Neriifolin
C00959	Up	Prostaglandin B1
C09252	Down	Voacamine
C00219	Up	Arachidonic acid
C08158	Up	Testosterone propionate
C06087	Down	Abietic acid
C08362	Up	Palmitoleic acid
C00628	Down	Gentisic acid
C09782	Down	Gentiopicrin
C10195	Down	Vicenin II
C12627	Up	Rhoifolin
C05851	Down	Coumarin
C17834	Up	Spinosin
C15109	Down	Gardenin B
C16765	Down	Citrinin
C10190	Down	Tangeretin
C06577	Up	Cuminaldehyde
C17002	Up	Sedanolide
C01226	Up	12-Oxo phytodienoic acid
