# Supplementary material for: Potassium indole-3-butyric acid affects rice’s adaptability to salt stress by regulating carbon metabolism, transcription factor genes expression, and biosynthesis of secondary metabolites
Source: Front Plant Sci. 2024 Sep 3;15:1416936. doi: 10.3389/fpls.2024.1416936 (PMC11405336; doi:10.3389/fpls.2024.1416936)
Supplement: Supplementary file 1 [file DataSheet1.zip › Supplementary materials/Supplementary Table.S5 DEGs statistics in CK03CK0.xlsx]

## Sheet: 1716650979998_1afbb70d5d001
Table.S5 DEGs statistics in CK03/CK0
Gene ID	Gene Symbol	Type	log2 (CK03 / CK0)	Qvalue (CK03 / CK0)	CK03 Average FPKM	CK0 Average FPKM	Pvalue(CK03 / CK0)
107275258	'LOC107275258'	mRNA	-1.61647	6.84045e-17	91.2233	297.117	1.42077e-20
107275279	'LOC107275279'	mRNA	1.32458	0.000989391	5.05	2.11	9.57621e-06
107275646	'LOC107275646'	mRNA	0.302174	0.0482793	46.9833	39.7033	0.00151218
107275739	'LOC107275739'	mRNA	0.460327	0.0216585	154.347	117.36	0.000512191
107275781	'LOC107275781'	mRNA	0.995683	0.001138	6.95667	3.64333	1.14401e-05
107275783	'LOC107275783'	mRNA	-0.722425	0.0365817	7.01333	12.0733	0.00102465
107275885	'LOC107275885'	mRNA	0.438812	0.00166757	38.47	29.6233	1.87033e-05
107276372	'LOC107276372'	mRNA	0.594311	0.0171774	59.51	41.45	0.000368908
107276641	'LOC107276641'	mRNA	0.937444	0.00784908	4.39333	2.39	0.000130095
107276775	'LOC107276775'	mRNA	1.08929	1.44387e-10	50.3667	25.2067	1.25955e-13
107276842	'LOC107276842'	mRNA	-0.996588	0.0194249	1.89333	3.90667	0.000434121
107276946	'LOC107276946'	mRNA	-1.97833	0.0494424	0.186667	0.766667	0.00157913
107277127	'LOC107277127'	mRNA	0.391549	0.0230673	11.0733	8.78333	0.00056631
107277164	'LOC107277164'	mRNA	0.422022	0.000438076	83.9567	65.44	3.65776e-06
107277178	'LOC107277178'	mRNA	0.490414	0.0247048	57.05	42.6667	0.000617799
107277261	'LOC107277261'	mRNA	0.37066	0.0177543	81.5233	68.03	0.000383974
107277381	'LOC107277381'	mRNA	0.642201	0.0103235	11.3967	7.04667	0.000182809
107278000	'LOC107278000'	mRNA	0.858463	8.67019e-08	16.2433	9.34	1.51268e-10
107278261	'LOC107278261'	mRNA	0.640928	0.0492917	14.87	10.0133	0.00156641
107278263	'LOC107278263'	mRNA	0.72866	5.66457e-06	396.277	251.43	2.11777e-08
107278476	'LOC107278476'	mRNA	1.63109	0.00261399	6.69	2.28	3.33359e-05
107278642	'LOC107278642'	mRNA	-1.26553	0.0259085	2.50333	6.31333	0.000654357
107278698	'LOC107278698'	mRNA	1.48625	9.65902e-05	17.78	6.60667	5.86644e-07
107278748	'LOC107278748'	mRNA	1.18729	0.00240657	16.2733	7.49333	2.96004e-05
107278964	'LOC107278964'	mRNA	0.397617	0.0140653	53.8767	38.67	0.000279285
107278977	'LOC107278977'	mRNA	0.803528	0.0045532	14.5867	8.74333	6.67669e-05
107278978	'LOC107278978'	mRNA	0.413713	0.000534807	264.227	208.007	4.79866e-06
107279424	'LOC107279424'	mRNA	0.734599	0.000209612	4.42	2.76667	1.57424e-06
107279824	'LOC107279824'	mRNA	0.464961	0.0391061	27.6467	20.9567	0.00113888
107280309	'LOC107280309'	mRNA	0.891044	9.65902e-05	2.73667	1.54	5.81379e-07
107280554	'LOC107280554'	mRNA	0.51834	0.0147366	114.57	84.1633	0.000301184
107280950	'LOC107280950'	mRNA	-1.8103	0.0147366	0.516667	1.87	0.000299814
107281872	'LOC107281872'	mRNA	1.43454	6.93878e-06	6.16	2.38	2.68062e-08
107281913	'LOC107281913'	mRNA	1.05585	0.00178402	6.46	3.25333	2.0454e-05
112936024	'LOC112936024'	mRNA	-0.794423	1.76196e-06	733.607	1335.29	4.75749e-09
112936046	'LOC112936046'	mRNA	0.398874	0.0391061	88.85	70.2967	0.00114039
112936071	'LOC112936071'	mRNA	0.423536	0.0126785	73.4633	57.3267	0.000241341
112936101	'LOC112936101'	mRNA	0.547195	0.00984589	31.1067	22.31	0.000172599
112936705	'LOC112936705'	mRNA	1.02506	0.000954225	4.6	2.37	9.11693e-06
112937008	'LOC112937008'	mRNA	0.935952	0.0213695	3.69667	2.02333	0.000499772
112937013	'LOC112937013'	mRNA	1.0893	0.0148526	21.47	10.69	0.000306639
112937603	'LOC112937603'	mRNA	0.37386	0.0370471	29.2833	23.3833	0.00104802
112938007	'LOC112938007'	mRNA	0.590964	0.00407135	58.59	40.8667	5.61495e-05
112938581	'LOC112938581'	mRNA	0.988533	0.00398813	20.34	10.7867	5.46705e-05
112939238	'LOC112939238'	mRNA	0.893086	0.000206878	16.9333	9.58	1.52969e-06
112939608	'LOC112939608'	mRNA	0.344207	0.0386598	57.27	47.16	0.00111613
4323911	'LOC4323911'	mRNA	-0.550198	0.0209922	12.0533	18.4233	0.000482228
4323989	'LOC4323989'	mRNA	-0.433219	0.00933205	38.5533	54.3367	0.00016204
4324028	'LOC4324028'	mRNA	1.68182	0.0408514	2.33	0.77	0.00120995
4324030	'LOC4324030'	mRNA	-0.567132	0.00336757	25.5933	39.51	4.49047e-05
4324115	'LOC4324115'	mRNA	-0.473195	0.0143731	120.63	174.4	0.000288979
4324133	'LOC4324133'	mRNA	1.32627	0.000465028	10.5767	4.44333	3.99871e-06
4324166	'LOC4324166'	mRNA	-2.10769	1.58346e-25	16.6467	74.6033	6.57774e-30
4324183	'LOC4324183'	mRNA	0.919449	0.00268866	16.8	9.32333	3.47348e-05
4324245	'LOC4324245'	mRNA	-1.1295	0.000479516	8.28333	18.9667	4.16312e-06
4324251	'LOC4324251'	mRNA	0.830031	1.78955e-08	38.0533	22.3767	2.45318e-11
4324291	'LOC4324291'	mRNA	0.896934	0.0347613	3.29	1.70333	0.000955924
4324391	'LOC4324391'	mRNA	0.422895	0.0150543	110.317	85.9667	0.000313306
4324420	'LOC4324420'	mRNA	0.387697	0.00642475	51.3767	40.9133	0.000100349
4324500	'LOC4324500'	mRNA	-0.500601	0.0457031	83.2	123.567	0.00142199
4324504	'LOC4324504'	mRNA	-0.478478	0.0118461	174.55	255.543	0.00021898
4324553	'LOC4324553'	mRNA	-0.646505	0.00429262	18.4733	30.2633	6.16976e-05
4324573	'LOC4324573'	mRNA	-0.732139	0.00063156	21.35	37.12	5.84069e-06
4324574	'LOC4324574'	mRNA	-1.55444	2.01937e-07	7.21667	22.1767	4.27815e-10
4324599	'LOC4324599'	mRNA	0.590209	0.0207223	1010.11	706.33	0.000469526
4324621	'LOC4324621'	mRNA	0.606756	0.000121573	20.7733	14.1933	7.77352e-07
4324716	'LOC4324716'	mRNA	0.402977	0.0115641	28.6467	22.6567	0.000213288
4324761	'LOC4324761'	mRNA	0.574893	0.0429207	15.4133	10.8167	0.0012962
4324766	'LOC4324766'	mRNA	-0.44005	0.0346058	21.6833	30.6767	0.000944461
4324770	'LOC4324770'	mRNA	0.964699	0.00537171	16.06	8.66333	8.17567e-05
4324773	'LOC4324773'	mRNA	-0.431878	0.00267951	21.7467	30.5867	3.45054e-05
4324789	'LOC4324789'	mRNA	1.672	0.00255574	18.7533	6.21	3.21683e-05
4324791	'LOC4324791'	mRNA	3.58084	0.000347775	20.4633	1.80333	2.77376e-06
4324829	'LOC4324829'	mRNA	0.911666	0.0211469	4.72	2.62	0.000488876
4324841	'LOC4324841'	mRNA	0.60788	0.0494424	8.72333	5.98	0.00157735
4324862	'LOC4324862'	mRNA	-0.552952	4.1229e-05	44.33	67.7367	2.1237e-07
4324866	'LOC4324866'	mRNA	0.930627	0.0195321	3.20667	1.75667	0.000437329
4324872	'LOC4324872'	mRNA	-1.07952	0.000159681	9.50333	21.0033	1.12764e-06
4324944	'LOC4324944'	mRNA	0.729721	1.37213e-05	127.807	80.6367	5.81385e-08
4324953	'LOC4324953'	mRNA	0.3841	0.0133968	83.4533	66.7433	0.000260987
4324999	'LOC4324999'	mRNA	-0.986417	0.00771963	1.91	3.74667	0.000125705
4325003	'LOC4325003'	mRNA	-1.34754	0.00147464	1.47	3.90333	1.58239e-05
4325038	'LOC4325038'	mRNA	-0.425316	0.0403265	43.2433	60.6333	0.00119105
4325069	'LOC4325069'	mRNA	-1.19978	9.48236e-05	6.77	16.36	5.59339e-07
4325094	'LOC4325094'	mRNA	-1.17117	0.0031349	1.73667	4.07333	4.12813e-05
4325100	'LOC4325100'	mRNA	-0.430758	0.026931	69.6967	98.0167	0.000690253
4325163	'LOC4325163'	mRNA	-0.592039	0.00146774	11.78	18.6367	1.56694e-05
4325228	'LOC4325228'	mRNA	1.34998	0.000479516	33.3233	13.7767	4.14584e-06
4325250	'LOC4325250'	mRNA	0.378219	0.035586	24.1933	19.42	0.000990429
4325306	'LOC4325306'	mRNA	0.991569	1.34283e-06	35.3067	18.62	3.23532e-09
4325355	'LOC4325355'	mRNA	-0.47875	0.00114547	27.4233	39.8	1.16103e-05
4325404	'LOC4325404'	mRNA	-1.13967	0.0212575	5.54	12.72	0.000495388
4325408	'LOC4325408'	mRNA	3.88444	6.8654e-14	16.63	1.19	2.56672e-17
4325431	'LOC4325431'	mRNA	2.40083	8.58304e-17	120.213	24.1133	2.13925e-20
4325451	'LOC4325451'	mRNA	-0.548799	0.00271945	26.5033	40.4167	3.52456e-05
4325479	'LOC4325479'	mRNA	1.13591	7.31636e-06	22.9567	10.9367	2.85688e-08
4325509	'LOC4325509'	mRNA	0.554286	0.00147464	12.4533	8.82333	1.58656e-05
4325516	'LOC4325516'	mRNA	0.961513	0.0239672	7.98667	4.31667	0.000595371
4325528	'LOC4325528'	mRNA	-0.893138	0.040942	2.87333	5.55333	0.00121433
4325572	'LOC4325572'	mRNA	1.0429	0.00224878	12.4133	6.32333	2.69581e-05
4325650	'LOC4325650'	mRNA	0.694473	3.62489e-06	44.24	28.5967	1.23475e-08
4325662	'LOC4325662'	mRNA	4.59899	4.90363e-06	51.1433	2.24333	1.79254e-08
4325700	'LOC4325700'	mRNA	0.509199	0.00677771	38.91	28.0467	0.000107551
4325710	'LOC4325710'	mRNA	-0.84121	0.000146164	18.3133	34.43	1.02004e-06
4325734	'LOC4325734'	mRNA	3.37759	0.0112975	2.24667	0.223333	0.000206493
4325786	'LOC4325786'	mRNA	-1.09192	3.5203e-08	5.7	12.6767	5.26444e-11
4325791	'LOC4325791'	mRNA	0.509657	0.0069957	15938.6	11798.4	0.000111592
4325838	'LOC4325838'	mRNA	-0.550845	0.0236956	8.27	12.9533	0.000586657
4325885	'LOC4325885'	mRNA	-0.729549	0.00259078	4.86	8.71	3.29323e-05
4325932	'LOC4325932'	mRNA	0.593591	3.02429e-05	41.5367	28.7167	1.46987e-07
4325944	'LOC4325944'	mRNA	3.01984	2.87569e-15	11.72	1.51667	8.36199e-19
4325960	'LOC4325960'	mRNA	-1.21677	0.000495998	3.26333	7.90333	4.38864e-06
4325990	'LOC4325990'	mRNA	0.696255	0.0137831	22.1233	14.3167	0.000270104
4326106	'LOC4326106'	mRNA	0.552313	2.02991e-05	77.32	55.0233	9.02259e-08
4326196	'LOC4326196'	mRNA	-0.413625	0.00818874	297.963	415.233	0.000139467
4326304	'LOC4326304'	mRNA	0.442088	0.0208343	14.89	11.41	0.000476869
4326321	'LOC4326321'	mRNA	0.811716	0.0365817	45.0867	27.0533	0.00102602
4326324	'LOC4326324'	mRNA	0.959685	0.0105381	18.52	10.02	0.00018911
4326393	'LOC4326393'	mRNA	1.18722	8.02575e-05	11.24	5.17	4.56748e-07
4326442	'LOC4326442'	mRNA	0.438573	0.039035	38800.1	30214.8	0.00113507
4326460	'LOC4326460'	mRNA	0.633885	0.0317226	83.29	56.3833	0.000834146
4326476	'LOC4326476'	mRNA	-1.43885	0.0159777	1.17667	3.30667	0.000337169
4326497	'LOC4326497'	mRNA	-0.615232	0.0454922	2.76	4.40333	0.00140937
4326518	'LOC4326518'	mRNA	-2.43963	0.0190027	0.213333	1.21667	0.000421528
4326594	'LOC4326594'	mRNA	0.483828	0.00291391	22.33	16.1933	3.7887e-05
4326623	'LOC4326623'	mRNA	-0.738906	0.0175756	9.26333	16.0433	0.000378189
4326660	'LOC4326660'	mRNA	-2.19788	0.00168651	0.756667	3.65	1.91259e-05
4326663	'LOC4326663'	mRNA	0.651502	0.000275228	26.52	17.6467	2.11511e-06
4326700	'LOC4326700'	mRNA	0.622784	7.23497e-05	287.793	195.877	4.05733e-07
4326803	'LOC4326803'	mRNA	0.465868	0.00164568	26.89	20.5	1.82526e-05
4326830	'LOC4326830'	mRNA	0.919878	0.000449742	94.6333	52.66	3.81121e-06
4326855	'LOC4326855'	mRNA	0.486211	0.00149261	46.38	34.62	1.62449e-05
4326912	'LOC4326912'	mRNA	-0.551336	2.44588e-05	26.5767	40.58	1.11763e-07
4326920	'LOC4326920'	mRNA	2.41347	0.0347123	2.57333	0.513333	0.000953135
4326945	'LOC4326945'	mRNA	-0.637686	0.0216931	6.97	11.26	0.00051545
4326996	'LOC4326996'	mRNA	-0.885118	0.000537973	12.1533	23.4367	4.84942e-06
4327073	'LOC4327073'	mRNA	0.428099	0.0140446	56.8767	44.1667	0.000278291
4327076	'LOC4327076'	mRNA	-0.495572	0.00748102	25.91	38.16	0.000120887
4327093	'LOC4327093'	mRNA	-1.51816	2.71585e-11	4.63333	13.8633	1.91789e-14
4327122	'LOC4327122'	mRNA	-0.992318	0.00590427	3.18	6.57	9.07481e-05
4327177	'LOC4327177'	mRNA	0.366481	0.0277189	157.587	128.163	0.000712748
4327189	'LOC4327189'	mRNA	-0.513178	0.00894827	21.5867	32.17	0.000155005
4327209	'LOC4327209'	mRNA	-1.2176	0.000451792	1.88333	4.55	3.84736e-06
4327348	'LOC4327348'	mRNA	-0.540029	0.0339075	3.61667	5.48333	0.000918359
4327388	'LOC4327388'	mRNA	-1.06007	2.31149e-10	10.1433	22.05	2.20846e-13
4327389	'LOC4327389'	mRNA	-0.911017	7.56362e-06	14.84	29.0633	2.99735e-08
4327403	'LOC4327403'	mRNA	0.542886	0.00224878	23.17	16.6033	2.70904e-05
4327416	'LOC4327416'	mRNA	-0.503997	0.00315822	18.23	26.99	4.18507e-05
4327429	'LOC4327429'	mRNA	-1.03326	0.0077253	6.29	13.4	0.000126439
4327430	'LOC4327430'	mRNA	-0.587747	0.0392387	15.1467	23.7533	0.00114588
4327465	'LOC4327465'	mRNA	-0.800159	0.000381893	12.7133	23.1367	3.10934e-06
4327497	'LOC4327497'	mRNA	1.90667	0.0148119	5.52667	1.56333	0.000305184
4327518	'LOC4327518'	mRNA	1.91534	0.0434335	11.1467	3.11	0.0013189
4327588	'LOC4327588'	mRNA	-0.575543	0.0137831	12.8167	19.9667	0.000270245
4327625	'LOC4327625'	mRNA	0.503724	0.00126449	14.51	10.6633	1.29743e-05
4327644	'LOC4327644'	mRNA	-0.690335	0.000516473	19.9733	33.76	4.60669e-06
4327665	'LOC4327665'	mRNA	-0.741941	0.027737	6.73667	11.8033	0.00071552
4327688	'LOC4327688'	mRNA	-2.35439	0.00140128	0.416667	2.21667	1.48435e-05
4327790	'LOC4327790'	mRNA	0.423035	0.00965926	217.013	169.513	0.000168123
4327874	'LOC4327874'	mRNA	-0.349834	0.0236495	187.837	250.36	0.000583549
4327901	'LOC4327901'	mRNA	1.00232	0.00412893	18.0133	9.45667	5.76297e-05
4327914	'LOC4327914'	mRNA	-1.09801	2.57142e-06	4.06	9.09	7.47724e-09
4327916	'LOC4327916'	mRNA	0.872382	0.000402694	13.0267	7.41667	3.31215e-06
4327933	'LOC4327933'	mRNA	1.0556	0.00010163	7.60667	3.82333	6.24819e-07
4327955	'LOC4327955'	mRNA	-0.593993	0.0229583	6.83667	10.9267	0.000560773
4327993	'LOC4327993'	mRNA	-0.694587	0.0180949	4.69667	7.93333	0.000395377
4328023	'LOC4328023'	mRNA	-0.499199	0.0386598	12.9933	19.21	0.00111414
4328133	'LOC4328133'	mRNA	0.39689	0.030512	244.63	195.903	0.000794708
4328180	'LOC4328180'	mRNA	0.658714	9.26418e-05	29.7733	19.44	5.34923e-07
4328182	'LOC4328182'	mRNA	0.481333	0.0344193	109.647	82.2233	0.000937942
4328185	'LOC4328185'	mRNA	-1.15992	0.000516473	12.43	29.3433	4.61271e-06
4328218	'LOC4328218'	mRNA	2.46233	0.000374296	4.62667	0.886667	3.03193e-06
4328468	'LOC4328468'	mRNA	-0.898004	0.0382092	1.67	3.25	0.00108883
4328476	'LOC4328476'	mRNA	2.35617	0.00204566	3.63667	0.75	2.36237e-05
4328551	'LOC4328551'	mRNA	0.605725	0.026809	21.1667	14.5467	0.000681556
4328553	'LOC4328553'	mRNA	-0.558121	0.00258323	24.5867	39.8567	3.26396e-05
4328623	'LOC4328623'	mRNA	0.87912	0.0043685	899.623	515.817	6.34801e-05
4328639	'LOC4328639'	mRNA	0.428782	0.0206197	106.75	82.98	0.000465963
4328666	'LOC4328666'	mRNA	-0.666233	0.00490456	67.5033	111.953	7.31416e-05
4328752	'LOC4328752'	mRNA	-0.501536	0.0112622	64.0267	94.31	0.000205379
4328761	'LOC4328761'	mRNA	-0.806608	1.89655e-06	14.35	26.0767	5.27847e-09
4328767	'LOC4328767'	mRNA	0.435463	0.0388158	479.813	371.957	0.00112708
4328770	'LOC4328770'	mRNA	0.313602	0.0324822	125.663	105.37	0.000863567
4328853	'LOC4328853'	mRNA	-0.758753	0.0217321	2.83333	4.98333	0.000517281
4328879	'LOC4328879'	mRNA	0.578234	0.0108748	32.8867	23.02	0.000196509
4328899	'LOC4328899'	mRNA	2.35854	0.00410061	6.93	1.42667	5.68937e-05
4329088	'LOC4329088'	mRNA	0.498589	0.0367386	31.1467	23.06	0.00103472
4329091	'LOC4329091'	mRNA	-0.834723	1.53196e-05	17.5067	32.7233	6.61836e-08
4329142	'LOC4329142'	mRNA	1.17141	0.00738989	3.81333	1.77	0.000118494
4329181	'LOC4329181'	mRNA	0.712789	0.0041368	99.85	64.0233	5.80833e-05
4329191	'LOC4329191'	mRNA	0.374992	0.00368927	143.653	115.423	4.95008e-05
4329356	'LOC4329356'	mRNA	0.429331	0.00992486	103.833	80.6567	0.000174521
4329388	'LOC4329388'	mRNA	-0.461163	0.0306159	10.26	14.75	0.000798686
4329425	'LOC4329425'	mRNA	1.19205	0.00386771	4.68	2.15	5.2654e-05
4329450	'LOC4329450'	mRNA	-0.387681	0.0388158	36.3167	49.4833	0.00112282
4329479	'LOC4329479'	mRNA	0.620342	0.0150467	12.2833	8.36333	0.000312522
4329504	'LOC4329504'	mRNA	0.445537	0.00213744	67.47	51.6133	2.50388e-05
4329505	'LOC4329505'	mRNA	0.488148	0.00146774	36.11	26.8833	1.56533e-05
4329506	'LOC4329506'	mRNA	0.44217	0.0268682	17.27	13.28	0.000687526
4329516	'LOC4329516'	mRNA	0.503672	4.31929e-06	365.67	269.297	1.52511e-08
4329525	'LOC4329525'	mRNA	-1.05808	0.00642475	5.79	12.6733	0.000100201
4329591	'LOC4329591'	mRNA	3.41745	0.0225028	15.7067	1.56	0.000544972
4329656	'LOC4329656'	mRNA	-0.456448	0.0434335	7.5	10.42	0.00131775
4329675	'LOC4329675'	mRNA	-0.454088	0.0329371	8.16333	11.6767	0.000879764
4329696	'LOC4329696'	mRNA	0.452994	0.00229917	297.563	210.553	2.79839e-05
4329716	'LOC4329716'	mRNA	0.461653	0.0347123	19.36	14.6933	0.000952861
4329725	'LOC4329725'	mRNA	-1.30011	3.02429e-05	3.15	8.04	1.46025e-07
4329752	'LOC4329752'	mRNA	-0.492651	0.000319744	35.0867	51.45	2.49706e-06
4329764	'LOC4329764'	mRNA	-2.82655	0.000341953	0.17	1.26	2.71313e-06
4329803	'LOC4329803'	mRNA	1.59585	1.44442e-08	24.9333	8.68333	1.92005e-11
4329821	'LOC4329821'	mRNA	-0.663692	0.00378795	16.1467	26.6667	5.1297e-05
4329831	'LOC4329831'	mRNA	-0.44069	0.0207223	189.073	268.173	0.000470863
4329846	'LOC4329846'	mRNA	-0.791386	5.23596e-07	148.037	266.22	1.21802e-09
4329872	'LOC4329872'	mRNA	0.346249	0.0388158	54.73	44.95	0.00112602
4329969	'LOC4329969'	mRNA	0.364346	0.00470268	118.43	94.9533	6.91542e-05
4330017	'LOC4330017'	mRNA	0.510015	0.00707293	13.7267	10.05	0.000113117
4330036	'LOC4330036'	mRNA	-0.568228	0.0189889	44.72	69.19	0.000420433
4330057	'LOC4330057'	mRNA	0.354628	0.0369735	25.8233	20.54	0.0010444
4330063	'LOC4330063'	mRNA	0.395299	0.041399	67.8733	51.41	0.00123476
4330134	'LOC4330134'	mRNA	-0.397821	0.0083359	32.5367	44.7733	0.000142666
4330168	'LOC4330168'	mRNA	0.337923	0.0454708	392.24	324.773	0.00140342
4330248	'LOC4330248'	mRNA	-0.551786	1.46853e-07	295.913	453.9	2.89661e-10
4330274	'LOC4330274'	mRNA	0.685484	1.12099e-07	49.3767	32.0167	2.04891e-10
4330306	'LOC4330306'	mRNA	3.66532	0.0171729	12.56	1.05	0.000368099
4330310	'LOC4330310'	mRNA	-1.03113	0.00132524	13.7567	28.4967	1.37628e-05
4330324	'LOC4330324'	mRNA	1.22819	2.77011e-06	32.22	14.4733	8.17005e-09
4330353	'LOC4330353'	mRNA	-1.39848	0.0317226	0.87	2.38333	0.000833931
4330423	'LOC4330423'	mRNA	0.400826	0.00217904	65.6667	51.85	2.56166e-05
4330425	'LOC4330425'	mRNA	-0.325206	0.0207724	150.203	197.15	0.000473728
4330452	'LOC4330452'	mRNA	0.729485	0.0395569	2.47667	1.55333	0.00115692
4330485	'LOC4330485'	mRNA	-1.45401	0.00818874	0.99	2.82333	0.000139349
4330523	'LOC4330523'	mRNA	-0.731835	0.0268096	22.5367	39.09	0.0006838
4330531	'LOC4330531'	mRNA	0.690001	1.62855e-05	32.09	20.7933	7.1033e-08
4330539	'LOC4330539'	mRNA	-0.451663	0.00213744	115.197	164.267	2.50355e-05
4330580	'LOC4330580'	mRNA	-0.758889	0.0484642	2.01667	3.56667	0.00152799
4330594	'LOC4330594'	mRNA	0.624746	0.00677771	6.59333	4.39333	0.000107299
4330624	'LOC4330624'	mRNA	1.1403	2.85211e-06	17.7467	8.41667	8.80526e-09
4330626	'LOC4330626'	mRNA	0.527761	0.000237606	81.3133	58.81	1.80625e-06
4330786	'LOC4330786'	mRNA	-1.16736	6.15591e-05	5.39667	12.6733	3.34991e-07
4330855	'LOC4330855'	mRNA	0.784237	4.03739e-05	60.9333	37.1967	2.06289e-07
4330888	'LOC4330888'	mRNA	-0.537845	7.08669e-05	48.1667	72.8433	3.9153e-07
4330935	'LOC4330935'	mRNA	-0.478244	0.0220518	38.4367	55.75	0.000527778
4330971	'LOC4330971'	mRNA	1.0749	2.23833e-17	59.8	29.5133	3.71924e-21
4331028	'LOC4331028'	mRNA	0.592216	0.0013554	45.67	31.6433	1.41323e-05
4331129	'LOC4331129'	mRNA	0.684454	0.0471464	65.6667	43.0167	0.00147473
4331153	'LOC4331153'	mRNA	0.545874	4.27161e-08	1316.92	944.7	6.56543e-11
4331286	'LOC4331286'	mRNA	-0.360018	0.0210437	27.1667	36.29	0.000484286
4331456	'LOC4331456'	mRNA	-0.924104	0.000196694	8.95	17.8167	1.42988e-06
4331490	'LOC4331490'	mRNA	-0.54273	9.31147e-05	22.9267	33.4433	5.44374e-07
4331502	'LOC4331502'	mRNA	-0.390323	0.0365817	34.28	47.0967	0.00102726
4331516	'LOC4331516'	mRNA	0.834682	0.000149158	32.1733	18.86	1.04714e-06
4331520	'LOC4331520'	mRNA	1.36817	0.0142199	5.97	2.43	0.000283597
4331525	'LOC4331525'	mRNA	0.784036	0.0385597	2.76667	1.62667	0.00110476
4331573	'LOC4331573'	mRNA	-0.743905	0.00975102	23.4533	41.23	0.000170125
4331586	'LOC4331586'	mRNA	-0.37655	0.0385597	24.7667	33.5367	0.00110409
4331608	'LOC4331608'	mRNA	-0.521535	0.0386598	99.7933	150.527	0.00111044
4331647	'LOC4331647'	mRNA	1.42471	0.00315656	7.97667	3.13333	4.16975e-05
4331677	'LOC4331677'	mRNA	0.361176	0.0108499	45.8233	37.2467	0.000195607
4331694	'LOC4331694'	mRNA	0.480962	0.0224415	191.837	144.273	0.000540692
4331703	'LOC4331703'	mRNA	-0.55389	0.036689	10.8133	16.56	0.0010318
4331745	'LOC4331745'	mRNA	0.465179	0.0252309	26.52	19.83	0.000632005
4331764	'LOC4331764'	mRNA	0.578073	0.0450172	11.92	8.38333	0.00138382
4331769	'LOC4331769'	mRNA	0.991023	0.0147922	22.59	11.9667	0.000302934
4331775	'LOC4331775'	mRNA	-0.424902	0.0413007	17.49	24.49	0.00123012
4331811	'LOC4331811'	mRNA	-0.465722	0.046941	255.95	367.243	0.00146636
4331833	'LOC4331833'	mRNA	-3.5012	0.0376689	1.46333	17.38	0.00107031
4331848	'LOC4331848'	mRNA	0.831702	5.16312e-08	243.527	143.47	8.5791e-11
4331855	'LOC4331855'	mRNA	0.379935	0.0412682	321.507	259.227	0.00122715
4332050	'LOC4332050'	mRNA	0.311442	0.0220518	78.6333	66.06	0.000528555
4332079	'LOC4332079'	mRNA	-1.44425	3.67367e-05	7.78333	22.0867	1.84653e-07
4332132	'LOC4332132'	mRNA	-1.36239	0.00677771	1.53333	4.07667	0.000107452
4332145	'LOC4332145'	mRNA	-1.70194	0.00013824	0.863333	2.94	9.53263e-07
4332321	'LOC4332321'	mRNA	-0.672563	0.000480232	79.2	131.867	4.18929e-06
4332391	'LOC4332391'	mRNA	0.405738	0.012503	45.9733	37.9367	0.000236064
4332407	'LOC4332407'	mRNA	0.784936	4.26998e-12	70.1533	42.5367	2.66064e-15
4332413	'LOC4332413'	mRNA	-1.15339	0.000137171	36.24	84.4233	9.40192e-07
4332433	'LOC4332433'	mRNA	-0.737008	0.0010395	91.2167	160.127	1.01475e-05
4332464	'LOC4332464'	mRNA	0.405732	0.00474003	298.287	229.563	6.99003e-05
4332474	'LOC4332474'	mRNA	-0.431956	0.0490112	184.8	260.617	0.00155546
4332487	'LOC4332487'	mRNA	-1.53681	9.87896e-06	5.93333	18.05	4.10375e-08
4332499	'LOC4332499'	mRNA	-4.27045	0.0207554	0.103333	2.12	0.000472477
4332509	'LOC4332509'	mRNA	0.687762	0.00234439	40.21	26.1733	2.87159e-05
4332548	'LOC4332548'	mRNA	1.05054	3.24714e-05	29.7267	15.0467	1.61865e-07
4332559	'LOC4332559'	mRNA	1.55477	9.44075e-06	10.1367	3.62667	3.8825e-08
4332786	'LOC4332786'	mRNA	0.644959	0.000193808	135.46	92.09	1.40084e-06
4332793	'LOC4332793'	mRNA	-0.44019	0.0253951	98.0133	139.047	0.000639283
4332856	'LOC4332856'	mRNA	0.354173	0.0457031	357.957	293.88	0.00142196
4332867	'LOC4332867'	mRNA	0.41045	0.00894827	54.8167	43.0667	0.000154902
4332887	'LOC4332887'	mRNA	0.505268	0.00849632	70.1333	51.79	0.000145764
4333009	'LOC4333009'	mRNA	-0.515751	0.00234439	261.463	390.723	2.87291e-05
4333016	'LOC4333016'	mRNA	-0.505716	0.00563754	118.49	175.683	8.64144e-05
4333018	'LOC4333018'	mRNA	-0.452252	0.0335117	29.9567	42.96	0.000902953
4333019	'LOC4333019'	mRNA	-0.40442	0.0494424	690.3	958.107	0.0015834
4333077	'LOC4333077'	mRNA	-1.35139	5.10196e-11	6.50333	17.3267	4.0268e-14
4333099	'LOC4333099'	mRNA	0.386946	0.0347833	33.7	26.92	0.000959421
4333103	'LOC4333103'	mRNA	0.394955	0.0260859	74.1967	58.9367	0.000661005
4333118	'LOC4333118'	mRNA	-0.668559	1.10948e-05	12.7333	21.0733	4.6549e-08
4333145	'LOC4333145'	mRNA	0.347466	0.032012	95.95	78.36	0.000847075
4333162	'LOC4333162'	mRNA	0.620763	0.000401603	34.8333	23.6367	3.2865e-06
4333254	'LOC4333254'	mRNA	0.366261	0.0486403	19.0167	15.3933	0.00153763
4333285	'LOC4333285'	mRNA	0.872707	0.0103235	7.16333	4.11	0.000183544
4333329	'LOC4333329'	mRNA	0.616924	3.92793e-05	164.097	111.98	1.99064e-07
4333337	'LOC4333337'	mRNA	-0.956132	2.0596e-07	19.2367	38.4233	4.44894e-10
4333359	'LOC4333359'	mRNA	0.481605	0.00299884	336.19	252.397	3.92405e-05
4333381	'LOC4333381'	mRNA	-0.616031	0.0155724	12.5533	20.07	0.00032643
4333393	'LOC4333393'	mRNA	-0.465473	0.00157748	138.307	198.973	1.72996e-05
4333462	'LOC4333462'	mRNA	-0.543463	0.00245336	26.8233	40.5133	3.07778e-05
4333566	'LOC4333566'	mRNA	-1.40847	0.00416097	0.97	2.68	5.89412e-05
4333583	'LOC4333583'	mRNA	-0.800853	0.0125756	3.97333	7.20333	0.000238212
4333610	'LOC4333610'	mRNA	-0.492519	0.0145958	324.583	481.82	0.000294669
4333720	'LOC4333720'	mRNA	1.16102	0.00165949	1.70333	0.796667	1.84747e-05
4333766	'LOC4333766'	mRNA	-0.442432	0.0161831	20.5367	29.12	0.000342176
4333827	'LOC4333827'	mRNA	1.04447	7.56362e-06	17.07	8.67667	3.01627e-08
4333882	'LOC4333882'	mRNA	0.596799	0.0120935	22.4167	15.5267	0.000225563
4333923	'LOC4333923'	mRNA	-1.45613	0.0115442	3.02333	8.64333	0.000212441
4333932	'LOC4333932'	mRNA	-0.423825	0.0441471	26.3433	36.7933	0.00134607
4333967	'LOC4333967'	mRNA	0.715311	3.64915e-06	41.5633	26.48	1.25817e-08
4334017	'LOC4334017'	mRNA	2.44208	0.0188073	6.91667	1.35	0.000415152
4334064	'LOC4334064'	mRNA	-0.84862	1.36027e-06	45.9633	86.4	3.39036e-09
4334069	'LOC4334069'	mRNA	0.426381	0.0425413	106.393	82.9533	0.0012759
4334147	'LOC4334147'	mRNA	-1.15542	0.0147366	1.95333	4.56333	0.000300826
4334212	'LOC4334212'	mRNA	0.627121	0.0325981	5.28667	3.57333	0.000868
4334213	'LOC4334213'	mRNA	1.45361	3.64072e-09	115.387	44.37	3.93216e-12
4334251	'LOC4334251'	mRNA	0.329375	0.0386598	108.857	90.45	0.00111578
4334253	'LOC4334253'	mRNA	0.736476	2.85211e-06	56.9467	35.84	9.0043e-09
4334268	'LOC4334268'	mRNA	0.770384	0.00264035	22.86	14.0267	3.37817e-05
4334306	'LOC4334306'	mRNA	-1.49272	0.000132354	3.99667	11.8133	8.79686e-07
4334324	'LOC4334324'	mRNA	0.651592	2.5059e-05	39.62	25.84	1.17628e-07
4334356	'LOC4334356'	mRNA	1.02387	0.0150467	13.4133	6.93667	0.000312011
4334422	'LOC4334422'	mRNA	-0.559889	3.04435e-06	42.8533	65.8867	9.73767e-09
4334424	'LOC4334424'	mRNA	0.552454	0.00240657	35.4667	25.3	2.97035e-05
4334439	'LOC4334439'	mRNA	-0.567744	0.0347833	72.7833	113.11	0.000959293
4334467	'LOC4334467'	mRNA	-1.14035	3.51901e-06	13.42	30.7967	1.18406e-08
4334517	'LOC4334517'	mRNA	-0.492609	0.000114919	85.52	125.76	7.25613e-07
4334554	'LOC4334554'	mRNA	-0.502635	0.0191446	20.93	30.8433	0.000425748
4334748	'LOC4334748'	mRNA	-0.444302	0.01154	29.4267	41.6767	0.000211883
4334932	'LOC4334932'	mRNA	-0.61574	0.0022031	10.53	16.8667	2.6104e-05
4335011	'LOC4335011'	mRNA	0.836219	0.00386771	74.54	43.8733	5.26984e-05
4335115	'LOC4335115'	mRNA	0.527615	0.011261	17.4967	12.6467	0.00020489
4335314	'LOC4335314'	mRNA	-0.794286	0.00497437	1185.39	2165.08	7.43893e-05
4335335	'LOC4335335'	mRNA	0.403033	0.00319144	493.343	389.357	4.24235e-05
4335407	'LOC4335407'	mRNA	-0.951087	0.000163424	9.17	18.57	1.16765e-06
4335472	'LOC4335472'	mRNA	0.320748	0.0153893	143.4	119.89	0.000320917
4335485	'LOC4335485'	mRNA	-1.26544	5.36859e-11	6.34	15.92	4.46025e-14
4335495	'LOC4335495'	mRNA	-0.793037	2.37308e-12	110.59	200.643	1.3801e-15
4335497	'LOC4335497'	mRNA	0.561781	0.017763	28.2067	20.02	0.000385848
4335520	'LOC4335520'	mRNA	0.514093	0.00109151	71.3467	49.2433	1.07459e-05
4335654	'LOC4335654'	mRNA	0.362716	0.0312026	183.93	149.887	0.000816584
4335666	'LOC4335666'	mRNA	0.581953	0.00189952	24.1667	16.8	2.18571e-05
4335682	'LOC4335682'	mRNA	0.91087	1.44442e-08	144.843	80.33	1.86755e-11
4335696	'LOC4335696'	mRNA	0.329704	0.037137	26.5967	22.0667	0.00105365
4335721	'LOC4335721'	mRNA	1.90491	0.0207888	3.71667	1.03667	0.000474964
4335736	'LOC4335736'	mRNA	-0.526742	0.0119302	35.1033	52.9033	0.000222021
4335763	'LOC4335763'	mRNA	-1.15209	0.000954225	6.41333	14.8033	9.10222e-06
4335776	'LOC4335776'	mRNA	-0.462107	0.0158432	40.3833	58.0533	0.000333014
4335824	'LOC4335824'	mRNA	-1.24564	4.50821e-09	7.19333	17.8033	5.05635e-12
4335859	'LOC4335859'	mRNA	4.86165	0.000184476	4.41667	0.17	1.32573e-06
4335920	'LOC4335920'	mRNA	0.568351	0.0041942	32.22	22.7267	5.99345e-05
4335980	'LOC4335980'	mRNA	-1.0249	1.79154e-05	7.60667	16.09	7.88866e-08
4336013	'LOC4336013'	mRNA	1.81362	0.000121573	1.87333	0.556667	7.77731e-07
4336015	'LOC4336015'	mRNA	0.501626	0.00512838	31.7233	23.3333	7.73316e-05
4336067	'LOC4336067'	mRNA	0.491597	0.00412862	12.7533	9.45667	5.74539e-05
4336109	'LOC4336109'	mRNA	1.98532	0.0351782	41.65	11.15	0.000971775
4336255	'LOC4336255'	mRNA	0.559151	0.0100696	123.127	87.6	0.000177776
4336319	'LOC4336319'	mRNA	0.612084	0.0164473	18.7267	12.84	0.000349129
4336365	'LOC4336365'	mRNA	-0.83992	0.0128992	5.22	9.76	0.000247022
4336393	'LOC4336393'	mRNA	0.397622	0.0211545	183.873	146.057	0.000491414
4336419	'LOC4336419'	mRNA	-0.672743	0.000132639	12.9	21.4033	8.87089e-07
4336571	'LOC4336571'	mRNA	0.932347	2.85211e-06	85.72	46.9633	8.7851e-09
4336585	'LOC4336585'	mRNA	-1.90628	2.49521e-06	2.31667	9.13	7.15198e-09
4336684	'LOC4336684'	mRNA	0.374758	0.017763	40.1467	32.3167	0.00038665
4336716	'LOC4336716'	mRNA	0.665848	0.000994121	41.49	27.2733	9.66329e-06
4336717	'LOC4336717'	mRNA	3.99164	0.00481546	19.4667	1.29667	7.16128e-05
4336721	'LOC4336721'	mRNA	4.66611	0.0137831	3.02667	0.126667	0.000269944
4336733	'LOC4336733'	mRNA	0.937604	2.39201e-06	9.28667	5.06	6.7568e-09
4336744	'LOC4336744'	mRNA	0.538537	0.000421506	142.68	100.077	3.5019e-06
4336779	'LOC4336779'	mRNA	-0.77361	0.00135725	4.26667	7.62667	1.4208e-05
4336793	'LOC4336793'	mRNA	-0.738058	5.22375e-06	31.2033	54.52	1.93126e-08
4336870	'LOC4336870'	mRNA	0.512354	0.000374296	25.68	18.8167	3.01913e-06
4336904	'LOC4336904'	mRNA	3.41112	0.0382472	5.89667	0.593333	0.00109151
4336964	'LOC4336964'	mRNA	-1.36589	0.00063156	12.9933	34.6867	5.85045e-06
4336991	'LOC4336991'	mRNA	-0.755423	7.9612e-05	6.30333	11.0633	4.49767e-07
4337001	'LOC4337001'	mRNA	0.451147	0.0369556	14.53	10.7967	0.00104237
4337021	'LOC4337021'	mRNA	0.847386	0.0304216	36.22	21.11	0.000791091
4337045	'LOC4337045'	mRNA	2.29801	1.48851e-07	12.63	2.7	3.02982e-10
4337146	'LOC4337146'	mRNA	-0.302887	0.0495564	202.777	261.577	0.00158923
4337164	'LOC4337164'	mRNA	0.336911	0.0324382	29.32	24.1667	0.000861049
4337297	'LOC4337297'	mRNA	-0.735859	0.000128974	18.59	32.39	8.46501e-07
4337318	'LOC4337318'	mRNA	-0.581176	0.0357623	6.26	9.69667	0.000996821
4337341	'LOC4337341'	mRNA	1.22611	0.000323564	34.5567	15.5767	2.54034e-06
4337360	'LOC4337360'	mRNA	-0.543798	0.001138	60.1033	91.4433	1.14221e-05
4337421	'LOC4337421'	mRNA	0.624967	0.00788809	108.517	73.06	0.000131458
4337449	'LOC4337449'	mRNA	0.332372	0.0214443	186.687	154.837	0.000503303
4337457	'LOC4337457'	mRNA	2.21491	0.0361788	27.53	6.28333	0.00101144
4337461	'LOC4337461'	mRNA	1.17078	1.0156e-07	69.2533	32.28	1.81411e-10
4337480	'LOC4337480'	mRNA	0.656528	7.89818e-10	121.363	80.4133	7.87423e-13
4337482	'LOC4337482'	mRNA	0.53321	0.0312235	25.42	18.1133	0.000818428
4337502	'LOC4337502'	mRNA	0.378058	0.0147092	149.933	120.71	0.000297569
4337508	'LOC4337508'	mRNA	-0.676813	0.00107538	4.55667	7.58333	1.05425e-05
4337512	'LOC4337512'	mRNA	0.419267	0.0147366	142.247	111.63	0.00030001
4337561	'LOC4337561'	mRNA	0.44703	0.00420499	42.2567	32.4	6.02634e-05
4337608	'LOC4337608'	mRNA	-0.953301	1.36027e-06	12.5367	25.4	3.33572e-09
4337622	'LOC4337622'	mRNA	-0.513954	0.0126785	126.987	189.567	0.000241742
4337689	'LOC4337689'	mRNA	-2.29783	0.00430541	0.463333	2.37667	6.20602e-05
4337692	'LOC4337692'	mRNA	0.770206	0.000124315	89.32	54.8233	8.10759e-07
4337725	'LOC4337725'	mRNA	-0.599849	0.00414224	11.7367	18.5767	5.85038e-05
4337768	'LOC4337768'	mRNA	-0.670685	0.00649794	231.417	386.7	0.000102032
4337946	'LOC4337946'	mRNA	1.04014	5.36602e-09	54.3567	27.6067	6.46427e-12
4337984	'LOC4337984'	mRNA	-0.353972	0.0485624	12.25	16.3067	0.00153314
4337987	'LOC4337987'	mRNA	5.37078	0.000133391	8.24667	0.213333	9.03198e-07
4337998	'LOC4337998'	mRNA	0.867645	2.5059e-05	120.913	69.7133	1.15597e-07
4338014	'LOC4338014'	mRNA	0.494202	0.0017584	1631.93	1221.63	2.00872e-05
4338062	'LOC4338062'	mRNA	0.621547	0.000982078	118.777	80.9767	9.46463e-06
4338092	'LOC4338092'	mRNA	1.07208	0.0290965	6.14333	3.07	0.000753005
4338097	'LOC4338097'	mRNA	-3.93065	1.46853e-07	0.226667	3.60667	2.91951e-10
4338155	'LOC4338155'	mRNA	-0.612651	0.0494424	5.75	9.19333	0.00158352
4338163	'LOC4338163'	mRNA	0.43221	0.000334605	649.427	503.77	2.64092e-06
4338191	'LOC4338191'	mRNA	0.566431	0.0326201	29.6567	20.98	0.000869943
4338378	'LOC4338378'	mRNA	-0.52168	9.16161e-05	48.5533	72.7967	5.25195e-07
4338392	'LOC4338392'	mRNA	-0.932736	4.35766e-06	13.66	27.2	1.55676e-08
4338409	'LOC4338409'	mRNA	-0.60224	0.0150467	17.9133	28.3	0.000312466
4338413	'LOC4338413'	mRNA	0.977702	1.51288e-05	159.28	84.9	6.47308e-08
4338474	'LOC4338474'	mRNA	0.792034	0.00783132	172.643	104.513	0.000129476
4338477	'LOC4338477'	mRNA	0.806897	7.72189e-06	406.217	243.483	3.11147e-08
4338605	'LOC4338605'	mRNA	0.802841	3.16041e-05	16.81	10.0433	1.56228e-07
4338782	'LOC4338782'	mRNA	0.314017	0.0215701	430.173	361.847	0.000508944
4338812	'LOC4338812'	mRNA	-0.315871	0.0454922	148.063	192.03	0.00141165
4338825	'LOC4338825'	mRNA	-0.41935	0.0215701	101.677	142.763	0.000508113
4338832	'LOC4338832'	mRNA	-0.884104	0.0230347	10.82	20.8133	0.000564112
4338844	'LOC4338844'	mRNA	-0.899438	1.92378e-07	17.9433	32.57	3.99573e-10
4338867	'LOC4338867'	mRNA	-0.706088	0.0277336	2.15	3.65333	0.000714278
4338926	'LOC4338926'	mRNA	2.4158	0.00226257	6.06	1.20333	2.73505e-05
4338934	'LOC4338934'	mRNA	-1.63597	0.0188073	0.7	2.26333	0.00041563
4338971	'LOC4338971'	mRNA	0.726919	1.68896e-10	200.46	124.47	1.54352e-13
4339012	'LOC4339012'	mRNA	-0.612432	0.00229361	14.51	23.1467	2.7821e-05
4339023	'LOC4339023'	mRNA	-1.24887	0.035586	3.52667	8.81667	0.000990321
4339063	'LOC4339063'	mRNA	0.515757	0.00551531	54.16	39.5867	8.43116e-05
4339064	'LOC4339064'	mRNA	0.387522	0.0211469	37.1567	29.67	0.000489297
4339101	'LOC4339101'	mRNA	1.35998	9.65902e-05	6.99	2.85667	5.86839e-07
4339109	'LOC4339109'	mRNA	0.734935	1.56217e-06	59.5933	37.53	4.08826e-09
4339190	'LOC4339190'	mRNA	-0.939681	3.00423e-07	135.417	272.5	6.76284e-10
4339226	'LOC4339226'	mRNA	-0.523496	0.0388158	6.45333	9.67	0.00112545
4339240	'LOC4339240'	mRNA	-0.559151	0.00258323	36.4567	56.14	3.27289e-05
4339251	'LOC4339251'	mRNA	-0.810165	0.0354129	5.21667	9.59	0.0009812
4339327	'LOC4339327'	mRNA	0.695928	1.5956e-06	38.6567	24.8233	4.24203e-09
4339340	'LOC4339340'	mRNA	-0.892674	4.68064e-08	36.9233	71.4733	7.38853e-11
4339366	'LOC4339366'	mRNA	1.0175	0.000548897	17.7067	9.17333	4.97069e-06
4339423	'LOC4339423'	mRNA	-0.327133	0.0434335	134.473	175.923	0.00131565
4339484	'LOC4339484'	mRNA	0.546531	0.000104249	68.0833	48.7667	6.45251e-07
4339518	'LOC4339518'	mRNA	0.413478	0.00117145	54.3767	42.6167	1.19223e-05
4339536	'LOC4339536'	mRNA	0.343829	0.0224598	193.24	158.873	0.000542066
4339539	'LOC4339539'	mRNA	-0.495286	0.0341506	51.13	75.0167	0.000929201
4339561	'LOC4339561'	mRNA	0.711977	0.0208767	51.44	32.6633	0.000478709
4339582	'LOC4339582'	mRNA	-0.609487	0.0155724	11.48	18.22	0.000326677
4339600	'LOC4339600'	mRNA	-1.83948	0.0201955	0.486667	1.82	0.00045386
4339609	'LOC4339609'	mRNA	-1.32063	6.50342e-05	2.27667	5.93	3.56604e-07
4339683	'LOC4339683'	mRNA	-0.420912	0.00393074	366.343	513.41	5.37205e-05
4339728	'LOC4339728'	mRNA	-0.982878	0.00448237	3.65	7.53667	6.53558e-05
4339775	'LOC4339775'	mRNA	-0.925505	0.0310294	1.88667	3.74	0.000810762
4339778	'LOC4339778'	mRNA	0.35067	0.00743059	296.703	242.773	0.000119455
4339805	'LOC4339805'	mRNA	-0.420482	0.0396259	142.57	198.78	0.00116377
4339836	'LOC4339836'	mRNA	-0.644626	0.0104089	40.07	65.4567	0.000185927
4339942	'LOC4339942'	mRNA	-0.560138	0.0443351	9.07	13.9167	0.00135549
4339947	'LOC4339947'	mRNA	-1.16437	1.8432e-08	6.69	15.6233	2.60328e-11
4339966	'LOC4339966'	mRNA	0.63734	0.000446691	34.6267	23.1933	3.76681e-06
4339989	'LOC4339989'	mRNA	2.83109	0.00480024	2.21333	0.33	7.1187e-05
4340005	'LOC4340005'	mRNA	-0.591144	0.0215253	517.55	819.597	0.000506099
4340006	'LOC4340006'	mRNA	-0.866121	1.84993e-08	1596.2	3060.88	2.68963e-11
4340022	'LOC4340022'	mRNA	2.7538	6.9671e-09	47.2433	7.51667	8.68247e-12
4340026	'LOC4340026'	mRNA	-0.469492	0.0207223	17.8267	25.76	0.000470283
4340086	'LOC4340086'	mRNA	-0.435962	0.021276	39.1367	55.1133	0.000496703
4340120	'LOC4340120'	mRNA	0.758978	0.00410061	284.37	176.757	5.67639e-05
4340154	'LOC4340154'	mRNA	0.706957	0.000491633	35.38	22.73	4.32959e-06
4340180	'LOC4340180'	mRNA	1.32141	0.00374137	6.18667	2.59	5.05107e-05
4340272	'LOC4340272'	mRNA	-0.657946	0.0015904	16.3033	26.87	1.75734e-05
4340559	'LOC4340559'	mRNA	-0.868784	0.00168651	31.9633	60.6933	1.90785e-05
4340584	'LOC4340584'	mRNA	0.484753	0.0428632	112.963	84.83	0.00129268
4340590	'LOC4340590'	mRNA	-0.737599	0.0125934	9.02667	15.7467	0.000239072
4340617	'LOC4340617'	mRNA	0.942826	0.00148677	95.2967	52.27	1.61196e-05
4340670	'LOC4340670'	mRNA	1.57798	0.00118152	23.4633	8.33667	1.20739e-05
4340698	'LOC4340698'	mRNA	0.357833	0.0441471	77.7833	63.3233	0.00134473
4340699	'LOC4340699'	mRNA	-0.318276	0.0331783	139.867	181.897	0.000888964
4340788	'LOC4340788'	mRNA	-0.584241	0.0191446	46.07	72.2467	0.000426265
4340862	'LOC4340862'	mRNA	0.411012	0.0339284	32.7033	26.13	0.000920337
4340892	'LOC4340892'	mRNA	0.71118	0.0225806	1642.95	1056.65	0.000547795
4340976	'LOC4340976'	mRNA	0.672719	2.55839e-05	177.603	116.72	1.22218e-07
4341001	'LOC4341001'	mRNA	0.67946	0.0460527	9.04333	5.87333	0.0014367
4341117	'LOC4341117'	mRNA	-1.55497	0.0339565	0.483333	1.49	0.000922509
4341236	'LOC4341236'	mRNA	-0.864451	2.85211e-06	11.5267	21.8967	8.97027e-09
4341263	'LOC4341263'	mRNA	0.682303	0.0131755	15.7367	10.2767	0.000254501
4341272	'LOC4341272'	mRNA	-2.73642	0.0031232	0.92	6.36333	4.09974e-05
4341279	'LOC4341279'	mRNA	-1.20527	0.00418084	2.29667	5.51333	5.93963e-05
4341299	'LOC4341299'	mRNA	0.756097	5.4913e-05	37.7933	23.37	2.94262e-07
4341426	'LOC4341426'	mRNA	1.31274	0.000161231	7.90333	3.33667	1.14529e-06
4341460	'LOC4341460'	mRNA	-0.385695	0.0187678	37.26	50.47	0.00041242
4341521	'LOC4341521'	mRNA	0.3689	0.0163884	32.82	26.52	0.000347198
4341568	'LOC4341568'	mRNA	1.04227	0.0443351	4.60333	2.36667	0.00135468
4341591	'LOC4341591'	mRNA	0.483227	0.000618135	78.3267	58.4167	5.64905e-06
4341658	'LOC4341658'	mRNA	0.770156	0.000981826	182.253	112.82	9.42142e-06
4341718	'LOC4341718'	mRNA	0.42493	0.00773217	105.533	82.14	0.000126873
4341870	'LOC4341870'	mRNA	0.421047	0.005044	26.4067	18.4267	7.564e-05
4341871	'LOC4341871'	mRNA	2.12409	0.000209612	122.263	29.8433	1.56585e-06
4341908	'LOC4341908'	mRNA	-0.525434	0.00775369	146.97	222.563	0.00012787
4341927	'LOC4341927'	mRNA	0.481726	0.0447364	21.98	16.41	0.00136961
4341998	'LOC4341998'	mRNA	-0.770536	0.00406336	7.98	14.23	5.58705e-05
4342024	'LOC4342024'	mRNA	0.495573	0.00594746	140.073	103.58	9.16591e-05
4342030	'LOC4342030'	mRNA	0.562332	0.0103502	71.3667	50.6967	0.00018445
4342036	'LOC4342036'	mRNA	-0.437328	0.037137	12.7333	18	0.00105299
4342075	'LOC4342075'	mRNA	0.396988	0.0077253	75.2333	59.31	0.000126309
4342078	'LOC4342078'	mRNA	-0.357523	0.0268658	49.32	65.9033	0.000686348
4342091	'LOC4342091'	mRNA	-2.03451	8.02874e-06	1.78	7.54	3.26846e-08
4342173	'LOC4342173'	mRNA	-0.866944	0.0043685	11.4033	21.5533	6.35141e-05
4342180	'LOC4342180'	mRNA	-0.506571	0.0447431	3.87667	5.74333	0.00137168
4342219	'LOC4342219'	mRNA	-0.4752	0.0359071	79.6033	115.653	0.00100235
4342253	'LOC4342253'	mRNA	-0.819088	0.00010787	32.4267	60.22	6.72143e-07
4342383	'LOC4342383'	mRNA	0.565512	0.000137052	67.1767	46.9767	9.33684e-07
4342461	'LOC4342461'	mRNA	-0.90417	0.00514731	6.10333	11.9667	7.78308e-05
4342509	'LOC4342509'	mRNA	0.597963	0.00128307	161.587	112.07	1.32182e-05
4342522	'LOC4342522'	mRNA	0.399968	0.0177543	98.1867	77.84	0.000384248
4342557	'LOC4342557'	mRNA	0.375505	0.0140331	67.0233	54.17	0.000277479
4342558	'LOC4342558'	mRNA	0.509223	0.00775369	32.0833	23.3967	0.000127684
4342583	'LOC4342583'	mRNA	-0.676845	0.0109933	39.66	66.57	0.000199107
4342593	'LOC4342593'	mRNA	-0.405279	0.00743433	664.257	925.823	0.000119824
4342691	'LOC4342691'	mRNA	0.427534	0.0267153	149.957	116.817	0.000678065
4342695	'LOC4342695'	mRNA	-0.535353	0.0204523	17.6033	26.6367	0.000460481
4342703	'LOC4342703'	mRNA	-1.13138	5.09002e-09	10.1633	21.78	5.92035e-12
4342911	'LOC4342911'	mRNA	-1.04486	0.017763	10.3567	22.5067	0.000386567
4342946	'LOC4342946'	mRNA	-0.936645	0.0147366	8.89333	17.7967	0.000300214
4343070	'LOC4343070'	mRNA	0.765581	0.00818874	1425.76	885.523	0.000139294
4343122	'LOC4343122'	mRNA	-0.990019	9.65902e-05	19.2333	40.0633	5.79691e-07
4343126	'LOC4343126'	mRNA	2.00193	0.00112474	2.11333	0.556667	1.11665e-05
4343164	'LOC4343164'	mRNA	0.47026	0.0103235	22.98	17.3233	0.000183128
4343179	'LOC4343179'	mRNA	0.497183	0.0142199	69.2933	51.4133	0.000284127
4343287	'LOC4343287'	mRNA	0.355725	0.0230347	232.363	190.09	0.000564553
4343348	'LOC4343348'	mRNA	-0.981358	1.89655e-06	12.8733	26.5167	5.27604e-09
4343352	'LOC4343352'	mRNA	-1.09464	0.00240657	1.97	4.37333	2.97909e-05
4343382	'LOC4343382'	mRNA	0.352676	0.0252821	107.657	83.67	0.000635044
4343386	'LOC4343386'	mRNA	0.572835	0.008782	88.91	62.8533	0.00015103
4343519	'LOC4343519'	mRNA	-0.43241	0.0164593	491.747	697.083	0.000350066
4343604	'LOC4343604'	mRNA	0.449745	0.00418549	289.61	222.337	5.96363e-05
4343652	'LOC4343652'	mRNA	0.60063	0.00788809	433.05	300.173	0.000131725
4343689	'LOC4343689'	mRNA	0.973122	0.000579755	418.657	225.603	5.27422e-06
4343899	'LOC4343899'	mRNA	-0.875143	0.000373165	132.413	253.71	2.99177e-06
4343909	'LOC4343909'	mRNA	-0.662603	0.00211526	30.1333	49.6533	2.45153e-05
4343921	'LOC4343921'	mRNA	0.416194	0.0148119	69.9967	54.9433	0.000305098
4343924	'LOC4343924'	mRNA	-0.607195	1.56217e-06	270.553	436.95	4.04084e-09
4343925	'LOC4343925'	mRNA	-0.798594	1.02328e-12	148.137	269.793	5.52593e-16
4343929	'LOC4343929'	mRNA	0.475166	0.000206878	69.6133	52.3033	1.52746e-06
4343957	'LOC4343957'	mRNA	-0.637665	0.0416937	5.36333	8.72667	0.00124529
4343980	'LOC4343980'	mRNA	-0.394602	0.0385597	22.49	30.88	0.00110523
4344006	'LOC4344006'	mRNA	0.312359	0.0454922	65.48	52.3233	0.00140989
4344008	'LOC4344008'	mRNA	-0.431909	0.0132884	23.3433	32.9267	0.000257233
4344089	'LOC4344089'	mRNA	-0.539646	0.00785513	11.78	17.8167	0.000130522
4344152	'LOC4344152'	mRNA	-0.946385	0.00367042	2.77667	5.58667	4.90955e-05
4344171	'LOC4344171'	mRNA	0.553694	0.0403265	35.38	25.3233	0.00118776
4344220	'LOC4344220'	mRNA	-0.474226	0.0211545	14.5633	21.1167	0.000492109
4344240	'LOC4344240'	mRNA	-0.696211	0.00166511	41.0567	69.68	1.86065e-05
4344241	'LOC4344241'	mRNA	-0.443526	0.0334276	47.96	68.1167	0.000898421
4344260	'LOC4344260'	mRNA	-0.588946	0.0129598	22.3633	35.2267	0.00024872
4344298	'LOC4344298'	mRNA	2.24289	5.97132e-19	15.17	3.38667	4.96101e-23
4344319	'LOC4344319'	mRNA	-0.667227	2.98482e-07	131.783	218.967	6.57148e-10
4344397	'LOC4344397'	mRNA	-0.363905	0.0229583	853.873	1148.47	0.000560769
4344399	'LOC4344399'	mRNA	0.408323	0.00650184	114.137	85.83	0.000102364
4344566	'LOC4344566'	mRNA	0.88674	2.53973e-05	61.78	34.9033	1.20271e-07
4344694	'LOC4344694'	mRNA	-0.955247	0.000275228	11.53	23.2867	2.11267e-06
4344712	'LOC4344712'	mRNA	0.493158	0.00114329	89.4	66.4733	1.15407e-05
4344784	'LOC4344784'	mRNA	-0.562708	0.0483267	7.48333	11.5567	0.001517
4344788	'LOC4344788'	mRNA	-0.58946	3.49036e-06	38.52	60.4133	1.15992e-08
4344813	'LOC4344813'	mRNA	1.2532	0.00802824	2.94333	1.29	0.000135066
4344848	'LOC4344848'	mRNA	-0.921148	0.00642475	1.48333	2.93	0.00010008
4344871	'LOC4344871'	mRNA	0.77724	0.0483267	26.94	16.4433	0.00151968
4345044	'LOC4345044'	mRNA	0.523301	0.00140128	204.663	148.973	1.48281e-05
4345248	'LOC4345248'	mRNA	0.515642	0.0216585	17.75	12.9867	0.00051283
4345350	'LOC4345350'	mRNA	-0.693959	0.0459098	8.98333	15.1033	0.00143033
4345362	'LOC4345362'	mRNA	0.392934	0.0355114	589.583	470.43	0.000985404
4345438	'LOC4345438'	mRNA	0.479573	0.0041368	52.8733	39.6567	5.80653e-05
4345456	'LOC4345456'	mRNA	2.00239	3.25739e-14	16.76	4.38	1.08251e-17
4345576	'LOC4345576'	mRNA	-0.345669	0.0454906	37.44	49.61	0.00140593
4345580	'LOC4345580'	mRNA	-0.532662	0.001138	56.15	85.35	1.14312e-05
4345604	'LOC4345604'	mRNA	-1.98114	0.0220373	5.46333	22.26	0.000526373
4345611	'LOC4345611'	mRNA	0.521526	0.0220373	679.093	497.11	0.000526377
4345628	'LOC4345628'	mRNA	0.733425	5.03847e-05	9.45333	5.92	2.6581e-07
4345764	'LOC4345764'	mRNA	-0.816596	0.0449908	5.46	10.0033	0.00138114
4345798	'LOC4345798'	mRNA	0.451326	0.0422099	13.87	10.59	0.00126421
4345932	'LOC4345932'	mRNA	0.38511	0.00760573	115.077	92.1033	0.000123218
4345934	'LOC4345934'	mRNA	-0.710771	0.0015904	93.2367	159.313	1.7555e-05
4345940	'LOC4345940'	mRNA	0.923567	8.57303e-14	33.1967	18.2533	3.91739e-17
4345951	'LOC4345951'	mRNA	-0.918108	8.56742e-14	31.64	62.28	3.55893e-17
4345961	'LOC4345961'	mRNA	0.912031	0.0206138	28.9433	16.1733	0.000464973
4345968	'LOC4345968'	mRNA	0.755672	0.0211469	8.88667	5.49333	0.000488431
4345973	'LOC4345973'	mRNA	0.924985	0.00224878	315.347	175.177	2.70155e-05
4346056	'LOC4346056'	mRNA	0.344944	0.0118486	63.5067	52.1967	0.000219989
4346090	'LOC4346090'	mRNA	-0.495611	4.83966e-06	56.5467	83.1867	1.74906e-08
4346094	'LOC4346094'	mRNA	1.42835	0.0128656	3.18333	1.24667	0.000245843
4346145	'LOC4346145'	mRNA	0.510552	0.0378719	42.2233	30.8633	0.00107765
4346217	'LOC4346217'	mRNA	0.362008	0.0337124	281.273	229.26	0.000911677
4346321	'LOC4346321'	mRNA	-0.770359	0.0405462	3.98333	7.07333	0.00119922
4346441	'LOC4346441'	mRNA	0.631126	1.92564e-09	169.347	114.19	1.9998e-12
4346529	'LOC4346529'	mRNA	-2.57915	0.00166792	0.52	3.27667	1.87764e-05
4346574	'LOC4346574'	mRNA	0.935724	0.0386598	2.78	1.51	0.00111323
4346586	'LOC4346586'	mRNA	0.702636	0.0133968	18.3767	11.85	0.000260519
4346628	'LOC4346628'	mRNA	0.770324	0.00480024	22.07	13.5467	7.10826e-05
4346629	'LOC4346629'	mRNA	0.671139	4.10726e-06	93.04	61.08	1.43318e-08
4346696	'LOC4346696'	mRNA	-1.26947	1.6996e-11	5.93	14.9067	1.12963e-14
4346773	'LOC4346773'	mRNA	0.606236	0.0224784	5.74667	3.94333	0.000543448
4346803	'LOC4346803'	mRNA	0.625994	6.15419e-06	628.51	425.44	2.35195e-08
4346978	'LOC4346978'	mRNA	-1.25736	0.0426546	4.83333	11.98	0.00128462
4346993	'LOC4346993'	mRNA	2.7498	0.0188073	0.69	0.106667	0.000414504
4347111	'LOC4347111'	mRNA	0.420629	0.0142804	466.907	365.56	0.000286521
4347129	'LOC4347129'	mRNA	-0.873571	0.0123905	2.30333	4.4	0.000233161
4347180	'LOC4347180'	mRNA	0.285668	0.0335117	2179.67	1867.64	0.000903464
4347266	'LOC4347266'	mRNA	5.60427	0.000700967	2.08	0.0433333	6.52252e-06
4347287	'LOC4347287'	mRNA	-1.00345	0.0165831	3.64667	7.59667	0.000353389
4347333	'LOC4347333'	mRNA	-0.676161	2.82991e-06	62.9133	105.183	8.46399e-09
4347422	'LOC4347422'	mRNA	-0.392579	0.0236905	401.423	551.48	0.000585546
4347423	'LOC4347423'	mRNA	1.08974	0.000623473	75.38	37.3867	5.72373e-06
4347431	'LOC4347431'	mRNA	-0.403017	0.0451301	37.02	51.1833	0.00138917
4347451	'LOC4347451'	mRNA	-0.544286	0.0140331	16.82	25.63	0.000277304
4347474	'LOC4347474'	mRNA	0.43036	0.021676	46.1133	35.7533	0.000514144
4347512	'LOC4347512'	mRNA	0.609569	0.000132354	21.2167	14.4833	8.75728e-07
4347618	'LOC4347618'	mRNA	5.51965	1.02328e-12	77.3467	1.79333	5.13546e-16
4347619	'LOC4347619'	mRNA	5.56212	4.03704e-11	6.77667	0.15	3.0186e-14
4347620	'LOC4347620'	mRNA	4.02865	3.00423e-07	55.9633	3.64333	6.86381e-10
4347650	'LOC4347650'	mRNA	-0.479594	0.00414149	42.2833	61.4933	5.83212e-05
4347674	'LOC4347674'	mRNA	0.475081	0.0240996	245.263	183.65	0.000600664
4347706	'LOC4347706'	mRNA	0.576117	0.0488416	4.23	2.95333	0.00154805
4347775	'LOC4347775'	mRNA	0.654665	7.60463e-08	102.16	67.6567	1.29518e-10
4347799	'LOC4347799'	mRNA	-0.549803	0.0292701	882.99	1367.69	0.000758716
4347805	'LOC4347805'	mRNA	-0.617337	0.0178785	3.76667	6.02	0.000389905
4347931	'LOC4347931'	mRNA	0.411248	0.028157	60.3233	47.54	0.000727524
4347980	'LOC4347980'	mRNA	-0.371035	0.00894827	56.3533	76.21	0.000154643
4348008	'LOC4348008'	mRNA	0.584783	9.31147e-05	152.753	106.54	5.4539e-07
4348176	'LOC4348176'	mRNA	-0.349113	0.0484642	51.0367	67.8067	0.00152803
4348206	'LOC4348206'	mRNA	1.19948	6.33447e-07	13.75	6.20333	1.49988e-09
4348282	'LOC4348282'	mRNA	-0.749032	4.94243e-05	65.3267	114.44	2.58691e-07
4348288	'LOC4348288'	mRNA	0.488387	3.11725e-05	114.27	85.2967	1.528e-07
4348466	'LOC4348466'	mRNA	-0.385773	0.0245627	17.5967	24.0067	0.000613227
4348488	'LOC4348488'	mRNA	-0.507078	0.00291984	17.17	25.04	3.80853e-05
4348521	'LOC4348521'	mRNA	-0.752261	0.00690974	3.82333	6.54333	0.000109934
4348552	'LOC4348552'	mRNA	0.711634	0.000228738	31.4233	19.9867	1.72934e-06
4348564	'LOC4348564'	mRNA	-8.04501	0.0228936	0	1.66333	0.000557291
4348585	'LOC4348585'	mRNA	-0.646015	0.00241559	37.0333	60.36	3.01034e-05
4348595	'LOC4348595'	mRNA	0.800254	0.0268096	30.1333	18.1633	0.000683379
4348796	'LOC4348796'	mRNA	0.667534	0.00808549	31.6367	19.8933	0.000136365
4348804	'LOC4348804'	mRNA	-0.490707	0.0395819	27.3967	40.27	0.00116084
4348824	'LOC4348824'	mRNA	-0.507084	0.00152382	16.3667	24.23	1.66479e-05
4348864	'LOC4348864'	mRNA	-0.416095	0.0454708	19.06	26.48	0.00140343
4348988	'LOC4348988'	mRNA	0.40093	0.0403265	37.9167	29.9733	0.00118947
4349053	'LOC4349053'	mRNA	0.341654	0.0194249	58.2933	47.9933	0.000434098
4349081	'LOC4349081'	mRNA	0.521194	0.000421465	73.8367	53.7533	3.48405e-06
4349090	'LOC4349090'	mRNA	0.657162	0.0240794	29.9733	19.9733	0.000599159
4349148	'LOC4349148'	mRNA	2.01729	0.00434864	6.74333	1.75667	6.2864e-05
4349190	'LOC4349190'	mRNA	-1.76574	0.0318181	0.346667	1.22333	0.00083798
4349233	'LOC4349233'	mRNA	-0.436915	0.00817125	51.03	71.8533	0.000138151
4349248	'LOC4349248'	mRNA	-0.515979	0.0412682	270.157	409.103	0.00122743
4349255	'LOC4349255'	mRNA	0.951997	0.0198857	2.34667	1.26333	0.000446072
4349318	'LOC4349318'	mRNA	-0.878778	3.3103e-06	22.2633	42.7033	1.07259e-08
4349395	'LOC4349395'	mRNA	2.64406	1.84405e-17	37.2167	6.28333	2.29807e-21
4349404	'LOC4349404'	mRNA	2.07626	0.00515976	7.98	2	7.82333e-05
4349409	'LOC4349409'	mRNA	-0.631191	0.000114142	142.123	230.743	7.15968e-07
4349817	'LOC4349817'	mRNA	-0.877292	0.0222439	2.79333	5.36667	0.000535007
4349989	'LOC4349989'	mRNA	-1.35608	6.15419e-06	7.91333	21.0567	2.33751e-08
4350033	'LOC4350033'	mRNA	0.593699	1.46853e-07	169.35	116.91	2.92816e-10
4350401	'LOC4350401'	mRNA	0.508028	0.0496164	16.4933	12.1267	0.00159322
4350431	'LOC4350431'	mRNA	0.542488	0.000139744	123.07	88.5633	9.69435e-07
4350433	'LOC4350433'	mRNA	0.382272	0.0142804	170.363	136.837	0.000286191
4350452	'LOC4350452'	mRNA	-1.70083	0.00506059	1.76	5.96333	7.60991e-05
4350455	'LOC4350455'	mRNA	-0.402979	0.0140331	104.653	144.117	0.000276642
4350521	'LOC4350521'	mRNA	-1.94743	0.0239455	0.73	2.96333	0.000593838
4350743	'LOC4350743'	mRNA	0.981664	0.00799086	3.38	1.80333	0.000133773
4350847	'LOC4350847'	mRNA	0.433162	0.00136388	40.1533	31.01	1.4334e-05
4350869	'LOC4350869'	mRNA	-0.574978	0.0259859	52.91	82.52	0.000657394
4350940	'LOC4350940'	mRNA	0.415424	0.0022031	255.92	200.633	2.6174e-05
4350975	'LOC4350975'	mRNA	-0.552494	0.000122702	216.97	331.91	7.90047e-07
4351056	'LOC4351056'	mRNA	0.333325	0.0277189	60.2833	49.96	0.000712737
4351088	'LOC4351088'	mRNA	0.615395	4.73319e-08	7798.94	5350.4	7.66811e-11
4351256	'LOC4351256'	mRNA	0.947482	0.034638	14.1767	7.74667	0.000947189
4351317	'LOC4351317'	mRNA	1.25787	0.0122207	8.95	3.94333	0.000229459
4351352	'LOC4351352'	mRNA	-1.16171	0.0137981	3.75333	8.69667	0.000271113
4351561	'LOC4351561'	mRNA	-0.385024	0.0324382	52.2833	71.3567	0.000859911
4351624	'LOC4351624'	mRNA	-1.05024	0.00241559	4.83667	10.4067	3.00847e-05
4351903	'LOC4351903'	mRNA	0.694482	0.0118486	27.41	17.6533	0.00022001
4351944	'LOC4351944'	mRNA	0.506546	0.0221689	7.31667	5.37333	0.000532283
4351984	'LOC4351984'	mRNA	-0.600269	0.0144489	4.53667	7.15	0.000291103
4352254	'LOC4352254'	mRNA	0.683626	5.05743e-05	99.65	64.9167	2.68911e-07
4352305	'LOC4352305'	mRNA	-2.92339	5.52994e-05	0.783333	6.24667	2.9863e-07
4352339	'LOC4352339'	mRNA	-0.357678	0.00992486	32.0933	42.84	0.000174807
4352344	'LOC4352344'	mRNA	-0.539869	0.0231798	8.43333	12.8033	0.000570034
4352397	'LOC4352397'	mRNA	-0.874796	0.00802824	3.2	6.11	0.000134782
4352495	'LOC4352495'	mRNA	0.83513	0.00537171	18.4233	10.7967	8.18933e-05
4352521	'LOC4352521'	mRNA	-1.38147	0.000133351	4.89667	13.35	8.97391e-07
4352636	'LOC4352636'	mRNA	0.648286	2.5059e-05	24.02	16	1.17313e-07
4352637	'LOC4352637'	mRNA	0.475369	0.00631561	50.45	37.97	9.78574e-05
4352641	'LOC4352641'	mRNA	0.344976	0.0155086	218.52	179.677	0.000324049
4352660	'LOC4352660'	mRNA	0.494831	0.00148473	306.9	228.09	1.60358e-05
4352768	'LOC4352768'	mRNA	0.579064	0.000808822	33.1633	23.0767	7.59331e-06
4352790	'LOC4352790'	mRNA	0.535846	0.0235145	15.6667	11.2067	0.000579243
4352848	'LOC4352848'	mRNA	-0.918334	1.46234e-07	25.4167	50.4533	2.73357e-10
4352853	'LOC4352853'	mRNA	-1.56186	1.38644e-06	8.53667	26.42	3.51318e-09
4352856	'LOC4352856'	mRNA	-1.06778	0.0187595	18.74	41.1267	0.000411458
4352906	'LOC4352906'	mRNA	-0.674465	0.0494424	16.8767	27.9467	0.00157422
9266041	'LOC9266041'	mRNA	1.624	0.0133968	3.08667	1.05333	0.000261003
9266116	'LOC9266116'	mRNA	-0.75678	0.0434335	6.83667	12.0867	0.00131528
9266204	'LOC9266204'	mRNA	0.730752	0.0022031	179.167	113.703	2.61355e-05
9266213	'LOC9266213'	mRNA	0.639156	0.0107006	49.43	33.33	0.000192471
9266216	'LOC9266216'	mRNA	0.584228	0.00979432	49.43	34.5933	0.000171288
9266233	'LOC9266233'	mRNA	0.572573	0.0130794	17.5867	13.8233	0.000251558
9266264	'LOC9266264'	mRNA	0.540554	0.000454587	66.6933	48.0367	3.89004e-06
9266321	'LOC9266321'	mRNA	-0.721216	7.19456e-05	20.1967	34.8033	4.00478e-07
9266366	'LOC9266366'	mRNA	0.603794	0.000316731	18.5733	12.76	2.46038e-06
9266372	'LOC9266372'	mRNA	-2.40483	0.012503	0.32	1.78	0.000236318
9266389	'LOC9266389'	mRNA	-0.808275	0.034638	1.16667	2.12	0.000948218
9266421	'LOC9266421'	mRNA	0.727969	0.00450514	6.32	3.98667	6.58751e-05
9266494	'LOC9266494'	mRNA	0.885844	0.000209612	11.1967	6.34333	1.57603e-06
9266525	'LOC9266525'	mRNA	-0.360788	0.0252821	30.47	40.8267	0.000635387
9267087	'LOC9267087'	mRNA	0.545287	0.000954081	12.7367	8.61667	9.03628e-06
9267111	'LOC9267111'	mRNA	0.445431	0.0121042	48.43	37.2667	0.000226265
9267508	'LOC9267508'	mRNA	-1.32187	0.0166563	1.25333	3.26667	0.000355642
9267619	'LOC9267619'	mRNA	-1.03692	0.0211545	1.63667	3.49667	0.000491924
9267648	'LOC9267648'	mRNA	-0.775506	0.0111317	9.73667	17.3367	0.000202074
9267662	'LOC9267662'	mRNA	-0.712474	2.31636e-05	23.8	40.78	1.0392e-07
9267671	'LOC9267671'	mRNA	-0.420594	0.0352361	75.2567	105.78	0.000974836
9267802	'LOC9267802'	mRNA	-0.352782	0.0131755	110.293	146.697	0.000254453
9267894	'LOC9267894'	mRNA	1.10829	0.000754021	81.3667	39.4467	7.04751e-06
9268175	'LOC9268175'	mRNA	-0.67443	0.0494424	8.79667	14.6967	0.00158218
9268371	'LOC9268371'	mRNA	0.579544	0.000287458	4584.73	3224.61	2.22104e-06
9268514	'LOC9268514'	mRNA	0.411829	0.0148119	9.79	7.66667	0.000304437
9268534	'LOC9268534'	mRNA	0.35414	0.0141664	64.6	52.7867	0.000281881
9268535	'LOC9268535'	mRNA	0.619252	0.00213744	436.117	298.5	2.49054e-05
9268563	'LOC9268563'	mRNA	1.30193	0.00128487	2.16667	0.916667	1.32901e-05
9268567	'LOC9268567'	mRNA	0.353352	0.0299191	190.277	156.403	0.000776781
9268670	'LOC9268670'	mRNA	0.620933	0.0337124	71.3167	48.7333	0.00091141
9268780	'LOC9268780'	mRNA	0.502547	0.0159378	31.69	23.42	0.000335665
9268882	'LOC9268882'	mRNA	0.342819	0.0185472	60.2767	49.6267	0.00040603
9268959	'LOC9268959'	mRNA	-2.74908	0.00628018	0.266667	1.90333	9.70477e-05
9268981	'LOC9268981'	mRNA	0.872278	0.0121999	12.5433	7.21	0.000228561
9268987	'LOC9268987'	mRNA	0.861503	0.0331093	9.28	5.34667	0.00088574
9269286	'LOC9269286'	mRNA	-0.79694	0.000902646	22.8467	41.6267	8.51163e-06
9269428	'LOC9269428'	mRNA	-1.54785	0.0083359	0.546667	1.67333	0.000142428
9269460	'LOC9269460'	mRNA	-1.13913	0.00110748	35.09	81.3333	1.09492e-05
9269614	'LOC9269614'	mRNA	0.662044	0.0226952	20.91	13.8033	0.000551519
9269998	'LOC9269998'	mRNA	0.548205	0.00646036	65.4233	46.81	0.000101174
9270004	'LOC9270004'	mRNA	-2.13887	0.000123848	0.723333	3.29	8.02573e-07
9270012	'LOC9270012'	mRNA	0.653556	3.40177e-06	20.87	13.8233	1.11635e-08
9270165	'LOC9270165'	mRNA	-0.476412	0.0395569	12.65	18.32	0.00115846
9270180	'LOC9270180'	mRNA	3.67659	0.00222375	2.34667	0.196667	2.65116e-05
9270290	'LOC9270290'	mRNA	-0.616682	0.0426546	5.46667	8.75	0.0012841
9270318	'LOC9270318'	mRNA	0.6765	0.00374137	11.2967	7.38333	5.04666e-05
9270401	'LOC9270401'	mRNA	-0.984719	0.0077167	2.17667	4.43667	0.000125337
9270490	'LOC9270490'	mRNA	0.580253	0.000444497	22.3967	15.6267	3.72984e-06
9270552	'LOC9270552'	mRNA	-4.98971	0.0400665	0.0966667	3.24333	0.00117838
9270639	'LOC9270639'	mRNA	0.372951	0.0319127	32.77	25.8633	0.000841797
9270939	'LOC9270939'	mRNA	0.643296	9.65902e-05	49.2333	33.01	5.89821e-07
9271088	'LOC9271088'	mRNA	0.581317	0.0026688	49.39	34.3533	3.42566e-05
9271153	'LOC9271153'	mRNA	0.400234	0.032012	20.76	16.4233	0.000846332
9271191	'LOC9271191'	mRNA	-0.567316	0.0176553	8.40333	12.9767	0.000380638
9271323	'LOC9271323'	mRNA	0.479812	0.000481089	38.1933	28.5533	4.21674e-06
9271425	'LOC9271425'	mRNA	0.309787	0.0254444	108.887	90.54	0.000641581
9271650	'LOC9271650'	mRNA	1.05814	0.0425428	1.99333	1	0.00127772
9271666	'LOC9271666'	mRNA	0.497791	0.0168843	48.8233	36.22	0.00036121
9271697	'LOC9271697'	mRNA	-0.588573	0.00170384	234.85	369.027	1.93932e-05
9271771	'LOC9271771'	mRNA	0.747391	0.0334114	132.013	82.15	0.000896596
9271790	'LOC9271790'	mRNA	-0.491229	0.0417143	77.5833	114.133	0.00124763
9271852	'LOC9271852'	mRNA	0.774465	4.25042e-05	66.27	40.63	2.20705e-07
9271934	'LOC9271934'	mRNA	-0.370878	0.0487132	247.12	333.363	0.00154196
9271957	'LOC9271957'	mRNA	4.68985	0.0105012	1.73333	0.0766667	0.000188012
9272080	'LOC9272080'	mRNA	-0.55813	0.0437857	8.49333	13.6267	0.00133141
9272115	'LOC9272115'	mRNA	0.769938	0.000206878	42.26	25.83	1.51691e-06
9272243	'LOC9272243'	mRNA	2.73945	0.00243977	3.99333	0.626667	3.0506e-05
9272279	'LOC9272279'	mRNA	0.677425	0.0483267	15.53	10.0767	0.00151888
9272389	'LOC9272389'	mRNA	-0.619565	2.44588e-05	24.7367	39.5967	1.11146e-07
9272551	'LOC9272551'	mRNA	0.724729	0.0114274	6.08333	3.84333	0.000209342
9272622	'LOC9272622'	mRNA	-0.515186	0.0214124	26.77	40.1333	0.000501666
