# Supplementary material for: Potassium indole-3-butyric acid affects rice’s adaptability to salt stress by regulating carbon metabolism, transcription factor genes expression, and biosynthesis of secondary metabolites
Source: Front Plant Sci. 2024 Sep 3;15:1416936. doi: 10.3389/fpls.2024.1416936 (PMC11405336; doi:10.3389/fpls.2024.1416936)
Supplement: Supplementary file 1 [file DataSheet1.zip › Supplementary materials/Supplementary Table.S6 DEGs statistics in IBAK03CK03.xlsx]

## Sheet: 1716651805376_1afbc3a3f1001
Table.S6 DEGs statistics in IBAK03/CK03
Gene ID	Gene Symbol	Type	log2 (IBAK03 / CK03)	Qvalue (IBAK03 / CK03)	CK03 Average FPKM	IBAK03 Average FPKM	Pvalue(IBAK03 / CK03)
107275258	'LOC107275258'	mRNA	1.06181	0.000594493	91.2233	187.043	5.46951e-06
107275452	'LOC107275452'	mRNA	-1.02558	0.0122673	4.93333	2.41	0.000234407
107275739	'LOC107275739'	mRNA	-0.547149	0.0195949	154.347	105.363	0.000430815
107275791	'LOC107275791'	mRNA	-1.53827	0.0376841	9.29	3.12	0.00109447
107276012	'LOC107276012'	mRNA	-0.839137	0.00416719	19.6033	10.96	6.03715e-05
107276040	'LOC107276040'	mRNA	-0.811429	0.0373576	3.25	1.84667	0.00107776
107276062	'LOC107276062'	mRNA	-1.51921	0.0468666	5.26	1.86333	0.00148924
107276217	'LOC107276217'	mRNA	-0.392683	0.0433589	78.66	59.6533	0.00133573
107276307	'LOC107276307'	mRNA	1.22823	0.000193322	2.49333	5.78667	1.43255e-06
107276358	'LOC107276358'	mRNA	0.363672	0.0438593	229.5	295.187	0.00136158
107276370	'LOC107276370'	mRNA	-1.86428	0.0438593	0.733333	0.2	0.0013621
107276775	'LOC107276775'	mRNA	-0.790086	0.000420771	50.3667	28.3867	3.59094e-06
107276946	'LOC107276946'	mRNA	1.98142	0.0479939	0.186667	0.743333	0.00153846
107277137	'LOC107277137'	mRNA	-1.13957	0.0189357	3.33333	1.53	0.000413856
107277261	'LOC107277261'	mRNA	-0.523589	0.00101193	81.5233	58.2833	1.0616e-05
107277481	'LOC107277481'	mRNA	-21.5507	9.45053e-06	2.01	0	3.54085e-08
107277499	'LOC107277499'	mRNA	-1.01787	0.000250844	11.8667	5.88	1.96364e-06
107277552	'LOC107277552'	mRNA	-1.32988	0.0134622	6.82333	2.78	0.000271811
107277651	'LOC107277651'	mRNA	-1.14239	0.000869602	3.30333	1.50333	8.94183e-06
107277850	'LOC107277850'	mRNA	-0.921954	0.00351331	3.14	1.72667	4.89971e-05
107278000	'LOC107278000'	mRNA	-1.23377	0.0064847	16.2433	6.80333	0.000105014
107278244	'LOC107278244'	mRNA	1.09893	0.00342873	29.61	62.61	4.71039e-05
107278263	'LOC107278263'	mRNA	-0.956045	1.06164e-06	396.277	202.997	2.51919e-09
107278309	'LOC107278309'	mRNA	-1.00847	0.0481744	2.10333	1.05	0.00154826
107278415	'LOC107278415'	mRNA	-0.699532	0.0117738	31.1133	19.0167	0.000222035
107278464	'LOC107278464'	mRNA	0.900434	0.00503013	33.1567	60.5833	7.62236e-05
107278476	'LOC107278476'	mRNA	-1.8364	0.00378422	6.69	1.87667	5.34054e-05
107278621	'LOC107278621'	mRNA	-1.98332	0.000220617	6.73	1.71333	1.67155e-06
107278748	'LOC107278748'	mRNA	-1.22698	0.0167007	16.2733	7.11667	0.000356664
107278964	'LOC107278964'	mRNA	-0.39771	0.0440416	53.8767	36.75	0.00137143
107278977	'LOC107278977'	mRNA	-0.832407	0.0014169	14.5867	8.22333	1.60441e-05
107279834	'LOC107279834'	mRNA	-1.54224	7.74443e-05	69.2333	23.9933	4.77156e-07
107280463	'LOC107280463'	mRNA	-1.83389	0.00350551	4.56667	1.33333	4.85964e-05
107280795	'LOC107280795'	mRNA	0.454282	0.0200201	28.3033	38.6167	0.000446612
107281452	'LOC107281452'	mRNA	-0.661989	0.00350551	9.01333	5.69667	4.84969e-05
107281872	'LOC107281872'	mRNA	-1.54089	0.00490701	6.16	2.15333	7.41537e-05
107282078	'LOC107282078'	mRNA	0.568847	0.0322383	7.96333	12.1933	0.000866988
112935987	'LOC112935987'	mRNA	-1.70639	0.00133317	3.28333	1.02	1.4763e-05
112936024	'LOC112936024'	mRNA	0.570422	0.0235143	733.607	1081.43	0.000553082
112936046	'LOC112936046'	mRNA	-0.556672	0.000750688	88.85	60.47	7.34804e-06
112936094	'LOC112936094'	mRNA	2.04907	6.392e-05	1.49333	6.12667	3.67219e-07
112936148	'LOC112936148'	mRNA	0.806107	0.010081	1.88333	3.28667	0.000181718
112936905	'LOC112936905'	mRNA	-22.1453	4.50534e-06	13.5367	0	1.46295e-08
112937619	'LOC112937619'	mRNA	-0.660587	0.0427626	7.12	4.53667	0.00131558
112938279	'LOC112938279'	mRNA	-1.20879	0.000349396	94.9767	41.46	2.86545e-06
4323840	'LOC4323840'	mRNA	-0.43695	0.00458182	559.317	411.117	6.71412e-05
4323866	'LOC4323866'	mRNA	-0.410058	0.0228801	104.65	78.7633	0.000529592
4323890	'LOC4323890'	mRNA	-1.05487	9.44376e-05	45.4567	22.0767	6.01514e-07
4324018	'LOC4324018'	mRNA	-2.62545	0.00469642	8.79	1.36667	6.96027e-05
4324058	'LOC4324058'	mRNA	-0.61129	0.000750688	20.05	13.14	7.37531e-06
4324133	'LOC4324133'	mRNA	-1.231	0.00458307	10.5767	4.51667	6.73504e-05
4324136	'LOC4324136'	mRNA	-0.536103	0.0138215	206.877	142.02	0.000280215
4324165	'LOC4324165'	mRNA	1.26618	0.00597418	10.91	25.75	9.52546e-05
4324176	'LOC4324176'	mRNA	-0.453759	0.0130584	659.2	480.803	0.000258766
4324179	'LOC4324179'	mRNA	-0.636149	0.000748373	162.033	104.183	7.15876e-06
4324182	'LOC4324182'	mRNA	-0.693996	0.0307293	12.3833	7.63	0.000804659
4324183	'LOC4324183'	mRNA	-1.46848	0.000211698	16.8	6.18	1.59516e-06
4324218	'LOC4324218'	mRNA	-1.62592	0.00271594	17.3267	5.64667	3.55024e-05
4324295	'LOC4324295'	mRNA	-0.737164	0.0209633	50.1733	30.34	0.000473008
4324303	'LOC4324303'	mRNA	-1.31435	7.61648e-12	58.7233	23.3767	4.12198e-15
4324334	'LOC4324334'	mRNA	-0.547889	0.000100658	336.713	229.683	6.53705e-07
4324364	'LOC4324364'	mRNA	1.73648	1.16326e-07	6.99333	23.0867	2.13077e-10
4324366	'LOC4324366'	mRNA	0.413385	0.00881863	94.3033	124.77	0.000154925
4324396	'LOC4324396'	mRNA	1.1291	0.000624375	129.3	278.43	5.78533e-06
4324398	'LOC4324398'	mRNA	0.877655	0.0015295	13.9467	25.1867	1.76375e-05
4324425	'LOC4324425'	mRNA	-0.66558	0.000378567	157.287	98.09	3.13621e-06
4324469	'LOC4324469'	mRNA	-0.703544	0.0258507	79.93	49.18	0.000641397
4324489	'LOC4324489'	mRNA	-0.865831	3.99543e-05	42.5033	23.3867	2.04587e-07
4324523	'LOC4324523'	mRNA	-0.697648	1.64723e-05	72.8133	45.0133	6.51459e-08
4324540	'LOC4324540'	mRNA	-3.00412	0.0252026	0.626667	0.08	0.000613343
4324568	'LOC4324568'	mRNA	0.606731	0.0146881	73.2867	110.473	0.000302066
4324599	'LOC4324599'	mRNA	-0.675811	0.0294541	1010.11	630.61	0.000759006
4324655	'LOC4324655'	mRNA	1.2341	0.00185624	6.54	15.0133	2.25645e-05
4324700	'LOC4324700'	mRNA	0.604588	0.0203368	34.5033	51.89	0.000454638
4324727	'LOC4324727'	mRNA	0.853274	1.37861e-05	19.3	32.48	5.33447e-08
4324764	'LOC4324764'	mRNA	0.510936	0.00332702	22.9033	32.65	4.51525e-05
4324773	'LOC4324773'	mRNA	0.539894	0.00867604	21.7467	31.3633	0.000151337
4324789	'LOC4324789'	mRNA	-2.2213	0.000390631	18.7533	4.10333	3.26867e-06
4324791	'LOC4324791'	mRNA	-4.43633	0.00595587	20.4633	1	9.42024e-05
4324827	'LOC4324827'	mRNA	-1.13686	2.96462e-08	34.9233	16.01	4.1962e-11
4324872	'LOC4324872'	mRNA	1.27843	4.77384e-06	9.50333	22.7967	1.57002e-08
4324922	'LOC4324922'	mRNA	-0.938719	0.00120077	16.56	8.65333	1.30469e-05
4325038	'LOC4325038'	mRNA	1.11988	3.5977e-08	43.2433	93.3367	5.39183e-11
4325069	'LOC4325069'	mRNA	1.42546	8.10565e-05	6.77	17.9367	5.0616e-07
4325090	'LOC4325090'	mRNA	-1.37718	5.74929e-05	6.85667	2.65333	3.18328e-07
4325161	'LOC4325161'	mRNA	0.448396	0.0405131	37.47	50.7367	0.0012266
4325163	'LOC4325163'	mRNA	0.542758	0.0108481	11.78	17.1433	0.000200515
4325228	'LOC4325228'	mRNA	-2.05487	2.73633e-07	33.3233	8.12333	5.58178e-10
4325256	'LOC4325256'	mRNA	-0.706587	0.0129518	22.1167	13.4533	0.000253427
4325270	'LOC4325270'	mRNA	-1.27297	2.71704e-05	16.8367	7.06333	1.23708e-07
4325408	'LOC4325408'	mRNA	-3.78687	0.00801872	16.63	1.27333	0.000135865
4325431	'LOC4325431'	mRNA	-1.37293	0.00113173	120.213	47.1733	1.21084e-05
4325471	'LOC4325471'	mRNA	-0.635185	0.000624375	54.1567	34.69	5.79641e-06
4325479	'LOC4325479'	mRNA	0.890839	0.0306085	22.9567	43.31	0.000800221
4325516	'LOC4325516'	mRNA	-1.53638	0.000115295	7.98667	2.77333	7.86057e-07
4325572	'LOC4325572'	mRNA	-1.03954	0.025607	12.4133	6.13333	0.00063002
4325586	'LOC4325586'	mRNA	-0.690195	4.1043e-05	122.05	75.9133	2.15287e-07
4325589	'LOC4325589'	mRNA	-0.642829	0.00563731	208.487	134.48	8.82902e-05
4325613	'LOC4325613'	mRNA	-0.672659	0.000874868	12.1	7.58667	9.0324e-06
4325688	'LOC4325688'	mRNA	-1.95714	0.00237333	3.66	0.966667	3.00359e-05
4325763	'LOC4325763'	mRNA	-1.13867	0.0285171	3.88667	1.78333	0.000729537
4325786	'LOC4325786'	mRNA	0.978152	0.00910214	5.7	11.2	0.000160664
4325791	'LOC4325791'	mRNA	-0.768429	0.00113303	15938.6	9240.81	1.21694e-05
4325812	'LOC4325812'	mRNA	-0.592498	0.0162313	20.13	13.2567	0.000343939
4325816	'LOC4325816'	mRNA	0.933084	0.00881863	16.76	31.7667	0.000154848
4325823	'LOC4325823'	mRNA	-0.381984	0.0359556	95.5333	73.3067	0.00101037
4325877	'LOC4325877'	mRNA	0.527966	2.88878e-05	51.3167	73.78	1.35895e-07
4325920	'LOC4325920'	mRNA	-0.679342	0.00212388	8.17667	5.09667	2.62601e-05
4325932	'LOC4325932'	mRNA	-0.722494	0.00360464	41.5367	24.8967	5.05528e-05
4325944	'LOC4325944'	mRNA	-2.48071	8.58652e-08	11.72	2.14	1.39409e-10
4325966	'LOC4325966'	mRNA	-0.545917	0.0134622	29.0533	19.9833	0.000271494
4325968	'LOC4325968'	mRNA	-0.527662	0.0287857	92.7533	64.3667	0.000738186
4325981	'LOC4325981'	mRNA	0.524355	0.0410592	113.653	163.753	0.00124779
4326099	'LOC4326099'	mRNA	-1.25648	0.001346	2.56667	1.06333	1.50732e-05
4326363	'LOC4326363'	mRNA	-0.622296	0.00342556	54.14	35.1633	4.69177e-05
4326393	'LOC4326393'	mRNA	-0.917929	0.0152081	11.24	5.91	0.000316558
4326494	'LOC4326494'	mRNA	-0.759699	0.0174941	9.44	5.58	0.000379912
4326497	'LOC4326497'	mRNA	1.03713	2.06957e-05	2.76	5.65667	8.70182e-08
4326533	'LOC4326533'	mRNA	1.29187	0.0283091	0.933333	2.28667	0.000722429
4326663	'LOC4326663'	mRNA	-0.761488	0.000413865	26.52	15.72	3.51478e-06
4326664	'LOC4326664'	mRNA	-1.45324	4.48008e-06	36.6433	13.5433	1.3988e-08
4326735	'LOC4326735'	mRNA	-0.900795	0.0153786	24.4733	13.2467	0.000321072
4326757	'LOC4326757'	mRNA	-2.28129	2.45351e-05	17.89	3.74	1.08269e-07
4326814	'LOC4326814'	mRNA	-1.11472	0.000431136	7.28	3.38	3.69735e-06
4326830	'LOC4326830'	mRNA	-1.35484	1.87556e-05	94.6333	37.5467	7.65183e-08
4326837	'LOC4326837'	mRNA	-0.430829	0.0405123	48.34	35.6033	0.00122442
4326838	'LOC4326838'	mRNA	-0.859253	9.45398e-05	102.567	56.45	6.061e-07
4326855	'LOC4326855'	mRNA	-0.492853	0.0322439	46.38	32.7133	0.000868481
4326905	'LOC4326905'	mRNA	-0.479948	0.000333916	248.593	177.577	2.7246e-06
4326912	'LOC4326912'	mRNA	0.813974	2.45375e-07	26.5767	46.3967	4.80105e-10
4326950	'LOC4326950'	mRNA	-0.55376	0.0397342	70.28	47.9767	0.0011794
4327025	'LOC4327025'	mRNA	1.03911	0.0397685	66.5033	133.207	0.00118479
4327050	'LOC4327050'	mRNA	0.592714	0.00319316	16.4133	24.66	4.26711e-05
4327054	'LOC4327054'	mRNA	0.658474	0.0333998	5.27667	8.25667	0.000918001
4327067	'LOC4327067'	mRNA	-1.12586	0.0359935	2.58333	1.19	0.00101293
4327076	'LOC4327076'	mRNA	0.586556	0.00153372	25.91	38.68	1.775e-05
4327093	'LOC4327093'	mRNA	1.01191	0.0127937	4.63333	9.24667	0.000247223
4327132	'LOC4327132'	mRNA	0.533925	0.0495771	116.397	167.153	0.00160159
4327177	'LOC4327177'	mRNA	-0.493549	0.0252321	157.587	110.88	0.000615545
4327187	'LOC4327187'	mRNA	1.21653	3.86797e-05	2.61	5.99	1.9645e-07
4327189	'LOC4327189'	mRNA	0.772642	0.000747026	21.5867	36.4233	7.05945e-06
4327208	'LOC4327208'	mRNA	-0.509008	0.0165608	33.81	23.8633	0.000352989
4327269	'LOC4327269'	mRNA	-0.666615	0.000811908	26.8333	16.93	8.04438e-06
4327287	'LOC4327287'	mRNA	-1.20792	0.000848839	17.8367	7.76333	8.58698e-06
4327365	'LOC4327365'	mRNA	-1.26222	0.00648926	15.6767	6.67	0.000105358
4327369	'LOC4327369'	mRNA	1.4678	3.69197e-15	89.39	243.577	6.40518e-19
4327394	'LOC4327394'	mRNA	0.653412	0.0115526	7.89	12.3967	0.000215459
4327411	'LOC4327411'	mRNA	-0.933556	0.0266811	3.77	1.94	0.000667554
4327471	'LOC4327471'	mRNA	0.948197	0.0030001	13.6333	26.0433	3.97166e-05
4327482	'LOC4327482'	mRNA	-0.40206	0.0171141	39.4533	29.84	0.000366206
4327524	'LOC4327524'	mRNA	0.579395	0.0387855	13.0333	19.32	0.00113994
4327535	'LOC4327535'	mRNA	-0.719322	0.00332941	753.863	452.89	4.53236e-05
4327568	'LOC4327568'	mRNA	2.74477	0.040212	0.43	2.82	0.00120531
4327575	'LOC4327575'	mRNA	0.954119	0.0479939	1.70333	3.30667	0.00153788
4327611	'LOC4327611'	mRNA	-3.44206	0.010845	1.94333	0.186667	0.000200005
4327616	'LOC4327616'	mRNA	-0.793214	0.000837497	139.93	80.1033	8.43738e-06
4327644	'LOC4327644'	mRNA	0.81882	2.71704e-05	19.9733	35.07	1.24943e-07
4327687	'LOC4327687'	mRNA	-0.532352	0.00178628	41.8033	28.8333	2.13423e-05
4327707	'LOC4327707'	mRNA	-0.544177	0.0200201	11.2833	7.73	0.000445203
4327709	'LOC4327709'	mRNA	0.488037	0.0120163	69.5367	96.85	0.00022761
4327738	'LOC4327738'	mRNA	1.20467	0.000103619	47.23	107.307	6.94506e-07
4327783	'LOC4327783'	mRNA	0.99069	0.000164432	6.7	13.2267	1.17056e-06
4327804	'LOC4327804'	mRNA	-1.73354	0.0064847	1.25	0.373333	0.000104939
4327831	'LOC4327831'	mRNA	0.643946	0.0414708	52.59	81.3567	0.00126375
4327840	'LOC4327840'	mRNA	0.50442	0.0391539	34.35	48.3	0.00115464
4327848	'LOC4327848'	mRNA	-0.442496	0.0352623	59.92	43.8533	0.000986482
4327872	'LOC4327872'	mRNA	1.07785	0.0110587	0.686667	1.45667	0.000205328
4327905	'LOC4327905'	mRNA	1.02832	0.000749218	33.2467	67.0267	7.23611e-06
4327929	'LOC4327929'	mRNA	-0.63004	0.0025555	90.3067	57.8067	3.27669e-05
4327931	'LOC4327931'	mRNA	0.471312	0.0155274	51.5267	70.8533	0.000326437
4327957	'LOC4327957'	mRNA	-0.792905	0.0311825	3.07667	1.77667	0.000820422
4328124	'LOC4328124'	mRNA	-5.04803	0.0237605	2.96667	0.0833333	0.000561825
4328185	'LOC4328185'	mRNA	2.50066	1.71793e-09	12.43	69.8367	1.71643e-12
4328219	'LOC4328219'	mRNA	-0.494464	0.0342139	163.617	116.36	0.000945757
4328265	'LOC4328265'	mRNA	0.676852	8.13097e-06	7.98667	13.4667	2.97875e-08
4328370	'LOC4328370'	mRNA	0.754171	0.0102519	4.17	6.97667	0.000186934
4328390	'LOC4328390'	mRNA	-0.766061	1.37861e-05	1088.51	639.56	5.33743e-08
4328444	'LOC4328444'	mRNA	0.603438	0.00127282	25.0633	37.8633	1.39358e-05
4328509	'LOC4328509'	mRNA	-0.657944	0.0319468	22.6	14.3567	0.000854833
4328623	'LOC4328623'	mRNA	-1.01064	0.0114235	899.623	443.76	0.000212577
4328654	'LOC4328654'	mRNA	0.997841	0.00772182	31.2533	61.7	0.00012987
4328660	'LOC4328660'	mRNA	-0.868967	0.00666691	3.74	2.22	0.000110185
4328661	'LOC4328661'	mRNA	-0.995593	0.042029	2.65667	1.32667	0.0012869
4328664	'LOC4328664'	mRNA	-0.729274	0.014416	8.46667	5.11333	0.000294426
4328684	'LOC4328684'	mRNA	-0.628793	0.0310208	25.27	16.4367	0.000813585
4328768	'LOC4328768'	mRNA	0.781173	7.61075e-05	25.22	43.25	4.59414e-07
4328808	'LOC4328808'	mRNA	4.73764	0.0466203	0.00333333	0.143333	0.00147502
4328899	'LOC4328899'	mRNA	-2.96904	0.00180059	6.93	0.906667	2.16632e-05
4329023	'LOC4329023'	mRNA	0.491645	0.00942503	12.88	17.9767	0.000167148
4329066	'LOC4329066'	mRNA	0.372767	0.0391539	86.3567	103.053	0.00115725
4329067	'LOC4329067'	mRNA	-0.456483	0.00211021	120.25	87.5833	2.60032e-05
4329088	'LOC4329088'	mRNA	-0.813066	3.45375e-05	31.1467	17.7	1.69661e-07
4329142	'LOC4329142'	mRNA	-1.35881	0.00244615	3.81333	1.50667	3.11611e-05
4329181	'LOC4329181'	mRNA	-1.01842	0.000115295	99.85	49.5833	7.87158e-07
4329192	'LOC4329192'	mRNA	-0.640844	0.000438598	68.4433	43.86	3.81612e-06
4329309	'LOC4329309'	mRNA	-4.08476	0.0370541	1.14667	0.07	0.00105948
4329321	'LOC4329321'	mRNA	0.915439	0.0161086	30.9533	57.5933	0.000340667
4329333	'LOC4329333'	mRNA	0.908762	0.00215793	18.4167	34.17	2.67708e-05
4329347	'LOC4329347'	mRNA	0.552639	0.0052261	10.6033	15.48	8.02811e-05
4329356	'LOC4329356'	mRNA	-0.797492	9.75831e-08	103.833	59.54	1.65969e-10
4329439	'LOC4329439'	mRNA	-0.587134	0.0195949	668.667	442.147	0.000431526
4329450	'LOC4329450'	mRNA	0.682987	0.000714381	36.3167	57.66	6.72121e-06
4329555	'LOC4329555'	mRNA	-0.624764	0.00045121	139.25	89.7	3.96342e-06
4329558	'LOC4329558'	mRNA	0.812908	0.0342757	14.8733	25.7933	0.000948893
4329561	'LOC4329561'	mRNA	-0.577856	0.0458478	13.93	9.36667	0.00144485
4329563	'LOC4329563'	mRNA	-0.398409	0.0473894	178.353	135.033	0.00151316
4329572	'LOC4329572'	mRNA	-1.167	3.57676e-06	19.0833	8.46333	1.05242e-08
4329591	'LOC4329591'	mRNA	-4.50173	2.71704e-05	15.7067	0.706667	1.25553e-07
4329593	'LOC4329593'	mRNA	-0.528246	0.011917	72.9333	50.2167	0.000225232
4329626	'LOC4329626'	mRNA	-0.422375	0.0440366	20.3067	15.1533	0.00136944
4329696	'LOC4329696'	mRNA	-0.703421	4.50534e-06	297.563	167.373	1.45654e-08
4329743	'LOC4329743'	mRNA	-1.12118	0.000287494	34.6567	15.9733	2.28598e-06
4329803	'LOC4329803'	mRNA	-1.40421	0.0001741	24.9333	9.57	1.25387e-06
4329844	'LOC4329844'	mRNA	0.765057	0.0305956	42.3733	71.0833	0.000798612
4329920	'LOC4329920'	mRNA	-1.4483	0.0294824	5.87	2.17333	0.000761156
4329958	'LOC4329958'	mRNA	0.649192	0.0101807	5.00333	7.8	0.000185212
4329969	'LOC4329969'	mRNA	-0.343425	0.0391539	118.43	91.8267	0.00115729
4330015	'LOC4330015'	mRNA	-0.816288	0.0028643	4.97	2.83	3.77996e-05
4330017	'LOC4330017'	mRNA	-1.26032	1.05675e-07	13.7267	5.77667	1.89169e-10
4330040	'LOC4330040'	mRNA	-5.59149	0.0299888	0.48	0.01	0.000779028
4330041	'LOC4330041'	mRNA	-1.35095	0.0316511	1.18667	0.463333	0.000841974
4330125	'LOC4330125'	mRNA	-0.514918	0.000632526	113.51	78.84	5.92475e-06
4330145	'LOC4330145'	mRNA	-0.648866	0.0134622	49.8067	31.39	0.000271277
4330172	'LOC4330172'	mRNA	1.18146	0.00178065	3.31	7.49	2.12009e-05
4330211	'LOC4330211'	mRNA	0.694316	0.00164168	8.63333	13.87	1.93906e-05
4330276	'LOC4330276'	mRNA	0.945921	0.00708642	9.27	17.5467	0.000118594
4330306	'LOC4330306'	mRNA	-4.66247	0.00151623	12.56	0.49	1.74214e-05
4330324	'LOC4330324'	mRNA	-1.75095	2.36889e-05	32.22	9.83	1.03548e-07
4330344	'LOC4330344'	mRNA	0.787822	0.00520387	85.7633	145.7	7.9723e-05
4330408	'LOC4330408'	mRNA	-0.63243	0.000927259	14.1167	9.08	9.6119e-06
4330452	'LOC4330452'	mRNA	-1.59315	3.43247e-06	2.47667	0.826667	9.85973e-09
4330459	'LOC4330459'	mRNA	-0.921482	0.000223162	62.1467	32.61	1.70012e-06
4330486	'LOC4330486'	mRNA	-0.426176	0.00144043	65.5833	48.7767	1.64592e-05
4330592	'LOC4330592'	mRNA	-0.475973	0.0385316	205.337	146.31	0.00112767
4330593	'LOC4330593'	mRNA	-1.07191	0.00108829	3.63	1.74333	1.15076e-05
4330642	'LOC4330642'	mRNA	-0.81408	0.0326028	65.75	37.6467	0.000882221
4330644	'LOC4330644'	mRNA	-0.686425	5.51085e-07	153.467	95.1333	1.19297e-09
4330702	'LOC4330702'	mRNA	-0.64754	2.17879e-05	53.15	33.6167	9.34248e-08
4330773	'LOC4330773'	mRNA	0.624578	0.00153853	18.1433	27.7633	1.79763e-05
4330786	'LOC4330786'	mRNA	1.53384	0.0174941	5.39667	15.1167	0.000379135
4330808	'LOC4330808'	mRNA	-0.405861	0.00391424	184.963	139.247	5.55663e-05
4330868	'LOC4330868'	mRNA	0.862108	2.24964e-06	8.27333	14.97	6.18111e-09
4331028	'LOC4331028'	mRNA	-0.519286	0.00351091	45.67	31.6667	4.88175e-05
4331150	'LOC4331150'	mRNA	-0.482726	0.00133479	242.703	173.243	1.48366e-05
4331282	'LOC4331282'	mRNA	0.619575	0.00333655	24.3367	37.0267	4.55597e-05
4331332	'LOC4331332'	mRNA	-1.0141	0.0209633	21.5133	10.6833	0.000472741
4331378	'LOC4331378'	mRNA	1.18533	0.0329719	0.77	1.73333	0.000903189
4331393	'LOC4331393'	mRNA	0.492156	0.0325792	31.2	43.73	0.000878869
4331414	'LOC4331414'	mRNA	1.01221	0.0160689	10.39	20.7133	0.00033916
4331456	'LOC4331456'	mRNA	1.01533	0.000233954	8.95	17.9667	1.80182e-06
4331491	'LOC4331491'	mRNA	0.929939	0.00668033	29.1133	54.7067	0.000110685
4331500	'LOC4331500'	mRNA	-2.80884	0.00450324	1.17	0.163333	6.56149e-05
4331510	'LOC4331510'	mRNA	0.511101	0.0336554	23.6067	33.31	0.000928918
4331514	'LOC4331514'	mRNA	0.732024	0.042029	18.3533	30.0533	0.0012906
4331520	'LOC4331520'	mRNA	-1.61323	0.00483561	5.97	1.97333	7.26313e-05
4331703	'LOC4331703'	mRNA	1.11127	7.61648e-12	10.8133	23.2167	3.87601e-15
4331713	'LOC4331713'	mRNA	0.832136	1.09375e-06	27.03	47.8833	2.732e-09
4331752	'LOC4331752'	mRNA	-0.660424	0.000240944	231.277	145.943	1.86568e-06
4331765	'LOC4331765'	mRNA	-0.651675	1.06164e-06	316.72	200.937	2.49876e-09
4331769	'LOC4331769'	mRNA	-1.79298	0.000225724	22.59	6.58	1.72904e-06
4331793	'LOC4331793'	mRNA	-0.458797	0.0134622	28.2067	20.4267	0.000271783
4331814	'LOC4331814'	mRNA	0.912267	0.0345984	3.06667	5.70667	0.000959265
4331847	'LOC4331847'	mRNA	1.53716	8.58652e-08	8.66667	25.48	1.36708e-10
4331848	'LOC4331848'	mRNA	0.665518	0.000748373	243.527	387.407	7.13544e-06
4331855	'LOC4331855'	mRNA	-0.382739	0.0117292	321.507	245.583	0.000220661
4331953	'LOC4331953'	mRNA	0.641129	0.0154379	15.0167	23.1467	0.00032327
4331983	'LOC4331983'	mRNA	1.18097	1.94039e-09	87.79	197.647	2.01947e-12
4331999	'LOC4331999'	mRNA	0.989365	2.71704e-05	32.0033	62.8367	1.22862e-07
4332016	'LOC4332016'	mRNA	-0.485347	0.00596537	51	36.2367	9.46175e-05
4332079	'LOC4332079'	mRNA	0.805483	0.0150326	7.78333	13.5633	0.000311611
4332107	'LOC4332107'	mRNA	-0.501186	0.0416229	31.6	22.42	0.00127012
4332108	'LOC4332108'	mRNA	0.844704	0.000801843	4.43333	7.91667	7.91128e-06
4332111	'LOC4332111'	mRNA	0.446625	0.00563731	25.6633	34.8133	8.84753e-05
4332148	'LOC4332148'	mRNA	-0.76435	0.0357707	12.17	7.24667	0.00100368
4332157	'LOC4332157'	mRNA	0.977432	0.00727462	18.9967	37.0433	0.000122046
4332159	'LOC4332159'	mRNA	0.627938	0.0305822	9.11667	13.9633	0.00079699
4332293	'LOC4332293'	mRNA	0.551228	0.00953018	143.07	209.103	0.00016941
4332301	'LOC4332301'	mRNA	1.0238	0.00331045	12.23	24.7067	4.4652e-05
4332338	'LOC4332338'	mRNA	0.627544	0.0402825	5.56	8.51	0.0012091
4332353	'LOC4332353'	mRNA	-0.572874	0.00269146	1751.45	1167.12	3.48865e-05
4332399	'LOC4332399'	mRNA	0.751809	0.0264824	15.29	25.73	0.000659277
4332403	'LOC4332403'	mRNA	0.948574	1.91748e-05	34.8833	69.4833	7.90269e-08
4332430	'LOC4332430'	mRNA	-0.531634	0.0397685	51.5167	35.5167	0.00118513
4332433	'LOC4332433'	mRNA	0.832596	0.00841016	91.2167	159.667	0.000144948
4332456	'LOC4332456'	mRNA	2.89018	0.00651888	0.623333	4.52333	0.000106228
4332464	'LOC4332464'	mRNA	-0.403801	0.0404292	298.287	220.727	0.00121855
4332509	'LOC4332509'	mRNA	-0.916207	0.00243818	40.21	21.55	3.09581e-05
4332516	'LOC4332516'	mRNA	0.555039	0.0438593	176.837	256.59	0.00135855
4332560	'LOC4332560'	mRNA	-1.01605	8.06064e-06	151.98	75.6967	2.91943e-08
4332584	'LOC4332584'	mRNA	-4.85174	0.000496086	3.44	0.123333	4.37827e-06
4332677	'LOC4332677'	mRNA	0.842183	0.000395156	12.33	22.1933	3.32299e-06
4332786	'LOC4332786'	mRNA	-0.694841	1.99604e-05	135.46	85.2133	8.30956e-08
4332815	'LOC4332815'	mRNA	0.888391	5.77327e-06	62.5467	114.447	1.98322e-08
4332845	'LOC4332845'	mRNA	0.666117	0.00153853	6.59667	10.4233	1.79799e-05
4332856	'LOC4332856'	mRNA	-0.417733	0.0376841	357.957	267.293	0.00109502
4332867	'LOC4332867'	mRNA	-0.928852	7.34794e-06	54.8167	28.56	2.63071e-08
4332901	'LOC4332901'	mRNA	-1.13104	6.80238e-05	6.79667	3.11	3.93626e-07
4332956	'LOC4332956'	mRNA	-0.378373	0.00988513	72.08	55.3	0.000177365
4333004	'LOC4333004'	mRNA	-0.988158	6.82193e-08	25.1467	12.6867	1.05079e-10
4333102	'LOC4333102'	mRNA	-1.35089	0.00174992	5.2	2.03	2.07622e-05
4333225	'LOC4333225'	mRNA	0.439401	0.021578	20.6233	27.6967	0.000493165
4333329	'LOC4333329'	mRNA	-0.749879	0.00113173	164.097	97	1.20971e-05
4333359	'LOC4333359'	mRNA	-1.22067	3.69197e-15	336.19	143.49	9.22187e-19
4333413	'LOC4333413'	mRNA	0.694626	0.00637286	8.6	13.8833	0.000102672
4333459	'LOC4333459'	mRNA	0.856848	0.0252958	40.0733	71.11	0.000620258
4333514	'LOC4333514'	mRNA	-0.506828	0.0130882	94.3967	66.3633	0.0002599
4333580	'LOC4333580'	mRNA	0.315528	0.0440794	162.293	201.23	0.00138021
4333592	'LOC4333592'	mRNA	-0.402769	0.042029	31.1033	23.5333	0.00129126
4333749	'LOC4333749'	mRNA	-0.408165	0.0227935	448.187	335.41	0.000526639
4333768	'LOC4333768'	mRNA	0.881653	0.00018126	20.7733	35.4267	1.32053e-06
4333773	'LOC4333773'	mRNA	-0.546744	0.0466875	113.443	76.8767	0.00147909
4333827	'LOC4333827'	mRNA	-1.33334	1.45451e-08	17.07	6.73667	1.81654e-11
4333917	'LOC4333917'	mRNA	-0.766414	0.00941187	78.45	46.36	0.000166523
4333995	'LOC4333995'	mRNA	0.891686	0.000211698	4.68333	8.64333	1.58696e-06
4334017	'LOC4334017'	mRNA	-2.89194	0.0082739	6.91667	0.966667	0.000141567
4334032	'LOC4334032'	mRNA	0.633797	0.0209916	51.8633	79.88	0.00047452
4334048	'LOC4334048'	mRNA	1.06297	0.0129518	471.31	969.737	0.000253957
4334069	'LOC4334069'	mRNA	-0.721886	2.31972e-05	106.393	64.4367	1.00433e-07
4334116	'LOC4334116'	mRNA	1.22021	0.0467368	3.47333	7.87333	0.0014826
4334171	'LOC4334171'	mRNA	-0.456602	0.0285171	34.3767	25.0533	0.000730112
4334184	'LOC4334184'	mRNA	0.714299	0.0231721	4.59667	7.55	0.000537316
4334213	'LOC4334213'	mRNA	-1.32035	0.000544741	115.387	47.3367	4.87571e-06
4334229	'LOC4334229'	mRNA	-1.52908	0.0163446	1.55333	0.536667	0.000347019
4334231	'LOC4334231'	mRNA	-0.821686	0.0101807	1007.72	559.717	0.000185037
4334265	'LOC4334265'	mRNA	-1.4218	0.000105417	23.14	8.79667	7.1094e-07
4334283	'LOC4334283'	mRNA	0.878318	0.033465	23.67	42.82	0.000922269
4334291	'LOC4334291'	mRNA	0.505738	0.00651888	20.44	28.8733	0.000106382
4334382	'LOC4334382'	mRNA	0.511727	0.000164432	41.3533	58.8633	1.16956e-06
4334439	'LOC4334439'	mRNA	1.02498	4.13975e-06	72.7833	147.617	1.24084e-08
4334472	'LOC4334472'	mRNA	0.363497	0.0252516	177.303	226.483	0.000618123
4334503	'LOC4334503'	mRNA	-0.527337	0.00132399	488.023	336.293	1.46063e-05
4334517	'LOC4334517'	mRNA	0.427873	0.0174083	85.52	114.27	0.000374913
4334540	'LOC4334540'	mRNA	-0.903624	0.0212626	6.06667	3.21	0.000485072
4334580	'LOC4334580'	mRNA	-0.441035	0.0499767	99.03	72.9267	0.00162906
4334593	'LOC4334593'	mRNA	-3.53673	0.0370841	3.29667	0.296667	0.00106215
4334617	'LOC4334617'	mRNA	1.52974	0.0125308	1.66333	4.75667	0.000240461
4334695	'LOC4334695'	mRNA	1.04639	4.1043e-05	11.4533	23.3833	2.14596e-07
4334713	'LOC4334713'	mRNA	-0.751456	0.0144953	12.1167	7.19667	0.000297498
4334722	'LOC4334722'	mRNA	0.549757	0.0362503	6.33	9.25	0.00102167
4334760	'LOC4334760'	mRNA	-1.52077	0.00651952	3.78	1.34	0.000106664
4334796	'LOC4334796'	mRNA	-0.871671	0.00275498	18.3733	10.0033	3.61275e-05
4334898	'LOC4334898'	mRNA	-0.679141	0.0253077	3.42667	2.15333	0.000621603
4334932	'LOC4334932'	mRNA	0.692479	0.0278359	10.53	16.8767	0.000709194
4335203	'LOC4335203'	mRNA	-1.24201	0.000933787	18.8467	7.97667	9.71844e-06
4335211	'LOC4335211'	mRNA	-0.733816	0.00460951	27.09	16.3067	6.81227e-05
4335314	'LOC4335314'	mRNA	1.10825	0.000361965	1185.39	2521	2.9836e-06
4335485	'LOC4335485'	mRNA	0.718729	0.00866715	6.34	10.36	0.000150821
4335495	'LOC4335495'	mRNA	0.572481	0.0127937	110.59	162.61	0.000247914
4335539	'LOC4335539'	mRNA	-0.572389	0.0376841	8.26667	5.53333	0.0010947
4335666	'LOC4335666'	mRNA	-0.561709	0.00218602	24.1667	16.3333	2.72104e-05
4335680	'LOC4335680'	mRNA	-0.668869	0.00512995	5.34	3.37	7.83769e-05
4335732	'LOC4335732'	mRNA	-0.356706	0.0496481	184.997	143.973	0.00160595
4335739	'LOC4335739'	mRNA	-0.916588	0.0399257	5.71667	2.99	0.0011934
4335859	'LOC4335859'	mRNA	-4.15471	0.0212595	4.41667	0.27	0.000483466
4335870	'LOC4335870'	mRNA	-0.44675	0.0275393	47.6067	34.95	0.000695906
4335934	'LOC4335934'	mRNA	0.471096	0.00303393	27.8433	37.5633	4.02907e-05
4335984	'LOC4335984'	mRNA	-1.19519	2.5398e-10	255.17	113.897	2.00891e-13
4336015	'LOC4336015'	mRNA	-1.316	6.76524e-10	31.7233	12.8067	6.19605e-13
4336045	'LOC4336045'	mRNA	0.52966	0.0237605	22.0167	31.5633	0.00056184
4336067	'LOC4336067'	mRNA	-0.86425	4.79311e-07	12.7533	7.03333	1.01765e-09
4336109	'LOC4336109'	mRNA	-1.9853	0.000438598	41.65	10.6833	3.79928e-06
4336193	'LOC4336193'	mRNA	-1.04032	0.0108436	9.12	4.50333	0.000199529
4336209	'LOC4336209'	mRNA	-0.543423	0.0144291	85.0667	58.4767	0.000295538
4336235	'LOC4336235'	mRNA	2.08465	2.11686e-05	1.44	5.99	8.98878e-08
4336255	'LOC4336255'	mRNA	-0.817337	5.58852e-05	123.127	69.7533	3.04773e-07
4336260	'LOC4336260'	mRNA	-0.562588	0.000447016	240.01	161.377	3.90797e-06
4336298	'LOC4336298'	mRNA	1.09306	0.0321517	3.43333	7.3	0.000861982
4336385	'LOC4336385'	mRNA	-1.0773	0.00189265	12.31	5.81	2.30859e-05
4336393	'LOC4336393'	mRNA	-0.526814	0.0326028	183.873	126.643	0.000881931
4336460	'LOC4336460'	mRNA	-0.568588	0.0239506	10.8533	7.26333	0.000570322
4336494	'LOC4336494'	mRNA	-1.15144	0.0126965	22.19	10.1167	0.000244723
4336525	'LOC4336525'	mRNA	0.826805	0.00129279	41.8933	73.3967	1.42082e-05
4336574	'LOC4336574'	mRNA	-1.08653	3.69197e-15	71.55	33.7233	8.57567e-19
4336599	'LOC4336599'	mRNA	0.496219	0.0368176	82.1467	113.8	0.00104685
4336617	'LOC4336617'	mRNA	0.470052	0.0235166	10.0067	13.82	0.000554115
4336716	'LOC4336716'	mRNA	-0.577196	0.0139712	41.49	27.5167	0.000283833
4336717	'LOC4336717'	mRNA	-3.97381	0.0106262	19.4667	1.29333	0.000194643
4336721	'LOC4336721'	mRNA	-4.67039	1.51528e-06	3.02667	0.12	4.03721e-09
4336755	'LOC4336755'	mRNA	0.642978	0.0189065	5.29	8.24667	0.00041243
4336763	'LOC4336763'	mRNA	1.30545	6.96149e-10	11.47	28.2567	6.66559e-13
4336779	'LOC4336779'	mRNA	2.32665	9.90968e-15	4.26667	20.99	2.8878e-18
4336904	'LOC4336904'	mRNA	-4.26003	0.0182356	5.89667	0.306667	0.000397036
4336928	'LOC4336928'	mRNA	0.661713	0.0210535	49.1933	77.2567	0.000477672
4336975	'LOC4336975'	mRNA	-0.881713	0.0234551	82.8567	45.0133	0.000549736
4336976	'LOC4336976'	mRNA	-0.804317	0.0208772	41.5833	23.8167	0.000468456
4336987	'LOC4336987'	mRNA	-0.482697	0.000867936	65.8967	47.2433	8.87451e-06
4337021	'LOC4337021'	mRNA	-0.939988	0.0316622	36.22	19.06	0.000843588
4337045	'LOC4337045'	mRNA	-1.19799	0.0333998	12.63	5.55667	0.000916665
4337046	'LOC4337046'	mRNA	-0.754366	1.3275e-10	64.62	38.2733	8.28961e-14
4337080	'LOC4337080'	mRNA	-0.792616	1.16415e-06	387.07	223.303	2.95629e-09
4337116	'LOC4337116'	mRNA	-1.01735	0.014416	16.2933	8.16	0.000294143
4337192	'LOC4337192'	mRNA	0.542673	0.0319468	62.97	91.0167	0.000855161
4337223	'LOC4337223'	mRNA	-0.441145	0.0385435	808.48	594.663	0.00112962
4337241	'LOC4337241'	mRNA	-1.06124	0.0333998	50.8533	24.77	0.000919082
4337286	'LOC4337286'	mRNA	0.449659	0.0497484	17.4433	23.68	0.00161748
4337297	'LOC4337297'	mRNA	0.812287	0.00134533	18.59	32.3633	1.50097e-05
4337314	'LOC4337314'	mRNA	-0.668678	0.0174083	43.5767	27.1933	0.000373744
4337327	'LOC4337327'	mRNA	1.87777	0.0278359	0.143333	0.533333	0.000708953
4337338	'LOC4337338'	mRNA	-1.03113	0.000749218	33.16	16.1367	7.21902e-06
4337362	'LOC4337362'	mRNA	0.459678	0.0110533	27.3033	37.33	0.000204768
4337430	'LOC4337430'	mRNA	-0.524934	0.0263025	5.61	3.9	0.000653703
4337480	'LOC4337480'	mRNA	-0.57316	1.70707e-05	121.363	81.2867	6.89339e-08
4337500	'LOC4337500'	mRNA	-0.702249	0.0405131	33.86	20.6467	0.00122782
4337559	'LOC4337559'	mRNA	1.15837	0.0248726	1.59	3.50667	0.000599526
4337586	'LOC4337586'	mRNA	-0.52868	0.0174083	68.7767	47.8533	0.000375401
4337593	'LOC4337593'	mRNA	0.430263	0.00487501	27.1867	36.5567	7.34671e-05
4337635	'LOC4337635'	mRNA	0.784779	0.023821	4.51	7.74667	0.000565254
4337692	'LOC4337692'	mRNA	-1.0223	9.00231e-05	89.32	44.49	5.69648e-07
4337697	'LOC4337697'	mRNA	-0.472281	0.0129518	53.1367	38.2067	0.000253206
4337722	'LOC4337722'	mRNA	0.472863	0.00595587	22.8867	31.6433	9.42188e-05
4337725	'LOC4337725'	mRNA	0.797068	0.01169	11.7367	20.3933	0.000218996
4337735	'LOC4337735'	mRNA	-0.728804	0.00411915	10.1733	6.14333	5.9504e-05
4337858	'LOC4337858'	mRNA	-0.403941	0.0234551	136.183	103.07	0.000548734
4337946	'LOC4337946'	mRNA	-1.44823	4.39459e-06	54.3567	20.0933	1.33552e-08
4337998	'LOC4337998'	mRNA	-1.22085	9.78323e-08	120.913	52.2633	1.71057e-10
4338040	'LOC4338040'	mRNA	-0.539835	0.0376717	48.9467	33.9133	0.00108865
4338163	'LOC4338163'	mRNA	-0.656581	5.3707e-05	649.427	412.53	2.90659e-07
4338378	'LOC4338378'	mRNA	-1.20586	1.15367e-12	48.5533	20.8633	4.32249e-16
4338416	'LOC4338416'	mRNA	-0.37952	0.0163908	83.7633	64.3933	0.000348682
4338477	'LOC4338477'	mRNA	0.894435	0.00136522	406.217	741.61	1.53453e-05
4338535	'LOC4338535'	mRNA	1.36963	0.00474023	7.53667	19.7333	7.04492e-05
4338605	'LOC4338605'	mRNA	-0.757943	7.26363e-05	16.81	9.91	4.32413e-07
4338633	'LOC4338633'	mRNA	-2.00488	0.00858336	12.1533	3.09333	0.000149005
4338699	'LOC4338699'	mRNA	-0.520621	0.0301149	13.2133	9.23	0.000783558
4338750	'LOC4338750'	mRNA	0.535794	0.0368244	57.8767	82.8833	0.00105011
4338881	'LOC4338881'	mRNA	-1.02601	0.00375874	24.8633	12.37	5.28893e-05
4338970	'LOC4338970'	mRNA	0.948538	0.00033279	9.91	18.8867	2.70155e-06
4338971	'LOC4338971'	mRNA	-0.563012	0.00403996	200.46	131.527	5.80237e-05
4338976	'LOC4338976'	mRNA	1.05083	0.000171638	13.2933	27.1433	1.229e-06
4339101	'LOC4339101'	mRNA	-1.44978	0.000750688	6.99	2.61	7.30461e-06
4339108	'LOC4339108'	mRNA	-0.616984	0.0131819	245.413	159.493	0.000262859
4339109	'LOC4339109'	mRNA	-0.832251	1.27041e-05	59.5933	33.2633	4.81275e-08
4339138	'LOC4339138'	mRNA	-0.961923	1.30534e-06	45.7733	23.45	3.36917e-09
4339173	'LOC4339173'	mRNA	0.693137	0.0494671	11.68	18.6733	0.00159598
4339216	'LOC4339216'	mRNA	-0.564261	0.0191268	632.597	424.05	0.000419626
4339251	'LOC4339251'	mRNA	1.88971	7.19412e-06	5.21667	18.98	2.54569e-08
4339294	'LOC4339294'	mRNA	-0.969834	0.0314029	3.49333	1.77667	0.000830143
4339366	'LOC4339366'	mRNA	0.723505	0.0190586	17.7067	29.1	0.000417335
4339367	'LOC4339367'	mRNA	0.51235	0.0404562	10.1567	14.4033	0.00122105
4339379	'LOC4339379'	mRNA	1.27444	0.0121032	2.62333	6.22333	0.000229761
4339409	'LOC4339409'	mRNA	-2.02313	0.0294824	2.57	0.64	0.000762413
4339425	'LOC4339425'	mRNA	0.710559	0.00901512	16.5133	26.69	0.000158753
4339451	'LOC4339451'	mRNA	-1.96196	0.0129362	54.6933	14.3833	0.000252036
4339497	'LOC4339497'	mRNA	-2.57842	0.0350355	1.51667	0.266667	0.000974301
4339518	'LOC4339518'	mRNA	-0.726677	1.6457e-07	54.3767	32.77	3.15151e-10
4339536	'LOC4339536'	mRNA	-0.629979	0.000748373	193.24	124.433	7.16564e-06
4339561	'LOC4339561'	mRNA	-0.847487	3.17431e-09	51.44	28.4833	3.56798e-12
4339604	'LOC4339604'	mRNA	0.65697	0.0370845	5.39667	8.48333	0.0010653
4339608	'LOC4339608'	mRNA	0.48526	0.0294824	150.863	209.33	0.000763418
4339609	'LOC4339609'	mRNA	1.13204	0.00858336	2.27667	4.92667	0.000148784
4339683	'LOC4339683'	mRNA	0.600836	0.00476805	366.343	549.343	7.10612e-05
4339688	'LOC4339688'	mRNA	-1.46601	5.61932e-06	129.257	47.27	1.87147e-08
4339717	'LOC4339717'	mRNA	0.698334	0.0027809	7.6	12.2933	3.65832e-05
4339755	'LOC4339755'	mRNA	0.54087	0.0137003	23.3233	33.5867	0.000277189
4339776	'LOC4339776'	mRNA	0.408433	0.0154759	98.4333	129.67	0.00032471
4339778	'LOC4339778'	mRNA	-0.444203	0.0129981	296.703	216.45	0.000255406
4339786	'LOC4339786'	mRNA	-1.04986	1.64723e-05	44.2633	21.43	6.45465e-08
4339807	'LOC4339807'	mRNA	1.03426	2.0242e-06	21.7967	44.2067	5.47743e-09
4339809	'LOC4339809'	mRNA	-0.387443	0.042029	58.14	44.2033	0.00128917
4339880	'LOC4339880'	mRNA	0.517426	0.0440794	6.64	9.50667	0.00138178
4339947	'LOC4339947'	mRNA	0.676694	0.00269146	6.69	10.64	3.49995e-05
4339989	'LOC4339989'	mRNA	-2.63665	0.0408451	2.21333	0.363333	0.00123958
4340005	'LOC4340005'	mRNA	1.09091	7.74928e-05	517.55	1091.37	4.80681e-07
4340025	'LOC4340025'	mRNA	0.776126	0.0362858	256.03	433.503	0.0010268
4340026	'LOC4340026'	mRNA	0.475767	0.0496727	17.8267	24.6433	0.00160882
4340087	'LOC4340087'	mRNA	0.431351	0.0329719	39.6767	53.0733	0.000902975
4340149	'LOC4340149'	mRNA	0.575616	0.0256853	12.6367	18.73	0.000634087
4340180	'LOC4340180'	mRNA	1.22917	0.0217616	6.18667	14.3933	0.000501891
4340263	'LOC4340263'	mRNA	0.568679	0.0488271	19.18	28.1567	0.00157127
4340344	'LOC4340344'	mRNA	-0.932038	3.24231e-05	38.1267	19.9633	1.56575e-07
4340497	'LOC4340497'	mRNA	0.79345	0.00610203	10.3	17.7233	9.80552e-05
4340542	'LOC4340542'	mRNA	0.519875	0.0366016	10.6333	15.16	0.00103766
4340648	'LOC4340648'	mRNA	-1.05637	0.0387855	6.39667	3.12667	0.00113953
4340670	'LOC4340670'	mRNA	-1.62545	0.00606424	23.4633	7.77333	9.6943e-05
4340725	'LOC4340725'	mRNA	-0.370509	0.00549566	457.997	353.313	8.57946e-05
4340733	'LOC4340733'	mRNA	-0.87568	0.0456266	5.20333	2.84333	0.00143598
4340766	'LOC4340766'	mRNA	0.690465	0.00483561	6.38	10.2567	7.26721e-05
4340791	'LOC4340791'	mRNA	-0.51365	0.0239804	37.4167	26.17	0.000573029
4340813	'LOC4340813'	mRNA	0.363637	0.0390118	24.8767	31.7	0.00114822
4340883	'LOC4340883'	mRNA	-0.852645	0.00113173	78.17	43.2833	1.20219e-05
4340934	'LOC4340934'	mRNA	0.463229	0.0440714	23.5233	32.1267	0.00137419
4340940	'LOC4340940'	mRNA	1.39531	0.0438593	0.926667	2.42	0.00136146
4340951	'LOC4340951'	mRNA	-0.535986	0.00153853	120.75	83.37	1.79978e-05
4340986	'LOC4340986'	mRNA	-0.62799	4.23574e-05	56.53	36.7733	2.23945e-07
4340994	'LOC4340994'	mRNA	-1.0078	0.00269146	38.3933	19.1733	3.50704e-05
4341092	'LOC4341092'	mRNA	0.852115	5.74929e-05	5.31667	9.58333	3.17232e-07
4341276	'LOC4341276'	mRNA	-2.67298	0.00184926	1.48	0.236667	2.23257e-05
4341299	'LOC4341299'	mRNA	0.734247	0.0200201	37.7933	61.95	0.000446724
4341421	'LOC4341421'	mRNA	-0.727392	2.72525e-05	33.7067	20.25	1.27067e-07
4341460	'LOC4341460'	mRNA	0.773236	7.43509e-05	37.26	62.6233	4.45715e-07
4341465	'LOC4341465'	mRNA	1.02568	0.000584295	32.0333	64.57	5.35136e-06
4341478	'LOC4341478'	mRNA	-0.678083	0.00995808	213.793	134.38	0.000179089
4341497	'LOC4341497'	mRNA	-0.370109	0.00543812	179.537	138.183	8.44435e-05
4341509	'LOC4341509'	mRNA	1.15781	0.0468666	2.39333	5.20667	0.00149062
4341535	'LOC4341535'	mRNA	0.738681	0.014416	5.44333	9.07667	0.00029467
4341540	'LOC4341540'	mRNA	0.851414	0.000103619	33.5833	60.0033	6.92563e-07
4341554	'LOC4341554'	mRNA	-0.690204	0.000867936	46.6	28.9533	8.85759e-06
4341568	'LOC4341568'	mRNA	-1.36645	0.013184	4.60333	1.83	0.00026345
4341569	'LOC4341569'	mRNA	-0.511931	0.0174941	194.287	131.193	0.000380165
4341607	'LOC4341607'	mRNA	-1.39424	0.0127937	16.83	6.5	0.000248194
4341688	'LOC4341688'	mRNA	-1.77373	3.71719e-05	9.98	2.92667	1.85697e-07
4341695	'LOC4341695'	mRNA	-0.417598	0.0321956	43.0667	32.2233	0.0008645
4341741	'LOC4341741'	mRNA	0.999475	0.0122341	10.5267	20.3533	0.000233264
4341777	'LOC4341777'	mRNA	0.718058	0.000188328	89.1633	145.223	1.3877e-06
4341796	'LOC4341796'	mRNA	-0.406125	0.0462641	735.643	551.943	0.0014599
4341860	'LOC4341860'	mRNA	-0.981823	6.16193e-05	1194.73	602.48	3.48871e-07
4341871	'LOC4341871'	mRNA	-2.35938	0.00185009	122.263	24.4933	2.24128e-05
4341883	'LOC4341883'	mRNA	1.11204	0.000296908	10.4067	22.14	2.38555e-06
4341930	'LOC4341930'	mRNA	-0.754193	7.08135e-05	164.557	96.67	4.18614e-07
4341959	'LOC4341959'	mRNA	0.61395	0.000501013	15.8267	23.0567	4.44261e-06
4341998	'LOC4341998'	mRNA	1.54514	5.77327e-06	7.98	22.8067	1.97364e-08
4342043	'LOC4342043'	mRNA	0.679405	0.00798038	7.53333	11.9833	0.000134883
4342076	'LOC4342076'	mRNA	1.01594	0.000527228	20.96	41.76	4.697e-06
4342100	'LOC4342100'	mRNA	-0.370907	0.035321	144.66	111.413	0.000989595
4342116	'LOC4342116'	mRNA	-1.09137	0.0310384	11.6167	5.49	0.000815338
4342381	'LOC4342381'	mRNA	-0.839937	1.01454e-08	369.453	206.073	1.22483e-11
4342398	'LOC4342398'	mRNA	0.453732	0.0435164	19.5367	26.6	0.00134239
4342458	'LOC4342458'	mRNA	-1.11733	0.0249526	7.94667	3.66667	0.000603077
4342499	'LOC4342499'	mRNA	-1.16281	4.1043e-05	52.6967	23.69	2.13178e-07
4342503	'LOC4342503'	mRNA	-0.547533	0.0480049	224.913	151.843	0.00154081
4342508	'LOC4342508'	mRNA	-0.448714	0.0492793	68.8867	50.1067	0.00158787
4342521	'LOC4342521'	mRNA	-0.735148	0.00012525	24.5133	14.6867	8.70768e-07
4342551	'LOC4342551'	mRNA	-2.24035	0.0249526	2.63667	0.556667	0.000603532
4342552	'LOC4342552'	mRNA	-2.08844	0.035072	119.917	28.9967	0.000977536
4342573	'LOC4342573'	mRNA	0.799302	0.0327972	30.0233	51.7433	0.000890211
4342583	'LOC4342583'	mRNA	1.25633	6.18804e-07	39.66	94.16	1.36533e-09
4342587	'LOC4342587'	mRNA	0.432614	0.0197675	24.9067	33.44	0.000436974
4342665	'LOC4342665'	mRNA	-0.35221	0.047023	43.92	34.4633	0.00149951
4342806	'LOC4342806'	mRNA	-0.816851	0.00018126	40.0333	22.7133	1.31755e-06
4343171	'LOC4343171'	mRNA	1.29486	0.010356	1.63	3.94	0.000189262
4343218	'LOC4343218'	mRNA	-0.393601	0.0147914	85.3067	64.6	0.000304806
4343219	'LOC4343219'	mRNA	-0.774052	1.6877e-08	1255.68	733.71	2.17804e-11
4343226	'LOC4343226'	mRNA	-0.428901	0.00233787	133.297	98.8633	2.94898e-05
4343336	'LOC4343336'	mRNA	0.452661	0.0362858	42.17	57.1867	0.0010256
4343348	'LOC4343348'	mRNA	2.09442	2.18002e-10	12.8733	54.22	1.63359e-13
4343441	'LOC4343441'	mRNA	-1.81527	0.0382818	3.56333	1.04667	0.00111558
4343443	'LOC4343443'	mRNA	-0.80981	6.98852e-06	7659.21	4326.7	2.44384e-08
4343449	'LOC4343449'	mRNA	0.886212	0.0368244	3.76	6.87333	0.00104889
4343469	'LOC4343469'	mRNA	-1.03959	0.000629674	14.8867	7.11333	5.87182e-06
4343506	'LOC4343506'	mRNA	1.55601	4.7367e-13	6.16	18.21	1.57752e-16
4343507	'LOC4343507'	mRNA	0.712173	0.0316371	2.92	4.77333	0.000838966
4343604	'LOC4343604'	mRNA	-0.861606	5.77327e-06	289.61	160.09	1.99484e-08
4343624	'LOC4343624'	mRNA	0.907354	5.99446e-05	3.32333	6.15667	3.34398e-07
4343649	'LOC4343649'	mRNA	-1.82433	2.50907e-05	50.11	14.36	1.11765e-07
4343653	'LOC4343653'	mRNA	-0.703837	0.0328054	18.6567	11.4233	0.000894532
4343669	'LOC4343669'	mRNA	-0.416023	0.0397685	28.3033	21.2033	0.00118539
4343674	'LOC4343674'	mRNA	-0.601396	0.00326428	15.4333	10.1633	4.37574e-05
4343689	'LOC4343689'	mRNA	-1.13058	0.000824457	418.657	190.87	8.27168e-06
4343700	'LOC4343700'	mRNA	-0.566986	0.00393823	58.8	39.44	5.63986e-05
4343748	'LOC4343748'	mRNA	-2.83053	0.000410566	2.25	0.316667	3.46967e-06
4343852	'LOC4343852'	mRNA	-1.14585	4.35487e-05	357.823	162.397	2.32057e-07
4343908	'LOC4343908'	mRNA	-0.443659	0.0277316	63.6033	46.6833	0.000703075
4343917	'LOC4343917'	mRNA	1.56341	0.00200987	1.20333	3.53333	2.45994e-05
4343925	'LOC4343925'	mRNA	0.39267	0.0250332	148.137	192.517	0.000606525
4343929	'LOC4343929'	mRNA	-0.710131	3.32515e-07	69.6133	42.5167	6.92133e-10
4343944	'LOC4343944'	mRNA	-0.796638	0.0393325	66.3367	38.2233	0.00116421
4343960	'LOC4343960'	mRNA	-0.528355	0.0403809	62.6067	43.49	0.00121373
4343986	'LOC4343986'	mRNA	-0.492414	0.000750688	417.757	295.75	7.33958e-06
4343987	'LOC4343987'	mRNA	-0.721526	8.84301e-09	189.77	114.583	1.03078e-11
4344006	'LOC4344006'	mRNA	-0.389946	0.0199153	65.48	47.1833	0.0004419
4344144	'LOC4344144'	mRNA	-0.560422	0.00662207	23.9533	16.2233	0.000108893
4344150	'LOC4344150'	mRNA	-0.865081	0.00411136	26.6667	14.6733	5.92203e-05
4344164	'LOC4344164'	mRNA	0.804693	0.00101898	177.383	305.93	1.07323e-05
4344254	'LOC4344254'	mRNA	1.28579	0.000195631	4.22	9.69	1.4578e-06
4344298	'LOC4344298'	mRNA	-2.17877	3.5977e-08	15.17	3.37	5.35729e-11
4344326	'LOC4344326'	mRNA	-0.473809	0.0125308	42.4	30.4233	0.000240573
4344334	'LOC4344334'	mRNA	-1.14527	0.00980605	5.06333	2.3	0.00017513
4344399	'LOC4344399'	mRNA	-0.441815	0.0276247	114.137	80.7267	0.000699215
4344439	'LOC4344439'	mRNA	1.16964	0.000952973	722.283	1593.11	9.9578e-06
4344457	'LOC4344457'	mRNA	-0.564797	0.0326031	26.8667	18.1067	0.000883587
4344471	'LOC4344471'	mRNA	0.495616	0.00393823	45.8	63.8767	5.60787e-05
4344485	'LOC4344485'	mRNA	-0.963998	0.00455697	16.9333	8.74333	6.65875e-05
4344545	'LOC4344545'	mRNA	1.64987	1.70707e-05	2.33667	7.27	6.86406e-08
4344548	'LOC4344548'	mRNA	0.685506	0.000584295	18.3767	29.5267	5.34844e-06
4344630	'LOC4344630'	mRNA	-0.769323	0.0291728	116.53	67.5133	0.000749329
4344631	'LOC4344631'	mRNA	-0.642041	0.00331157	433.333	276.143	4.4805e-05
4344650	'LOC4344650'	mRNA	0.702369	0.00233787	27.06	43.57	2.94794e-05
4344671	'LOC4344671'	mRNA	0.701525	0.021584	22.43	36.1233	0.000495609
4344694	'LOC4344694'	mRNA	1.06844	6.25255e-05	11.53	23.9667	3.56604e-07
4344769	'LOC4344769'	mRNA	-0.521528	0.0150326	7.38333	5.15333	0.000311655
4344999	'LOC4344999'	mRNA	2.64456	0.0217616	0.396667	2.38333	0.000501249
4345019	'LOC4345019'	mRNA	0.700085	0.0234855	11.31	18.3033	0.000551427
4345072	'LOC4345072'	mRNA	-0.552307	0.00144043	153.8	104.567	1.64905e-05
4345073	'LOC4345073'	mRNA	-0.917417	0.000188328	20.12	10.7033	1.38197e-06
4345100	'LOC4345100'	mRNA	-1.05936	0.0440794	17.6367	8.61667	0.0013799
4345160	'LOC4345160'	mRNA	-0.439531	0.0239804	52.0967	38.24	0.000572655
4345241	'LOC4345241'	mRNA	-0.527853	0.0313288	140.2	96.55	0.00082688
4345254	'LOC4345254'	mRNA	-0.462348	0.0296719	29.16	21.15	0.000769559
4345456	'LOC4345456'	mRNA	-1.86309	9.75831e-08	16.76	4.67667	1.66559e-10
4345562	'LOC4345562'	mRNA	-1.99518	0.00536983	5.79667	1.49667	8.31596e-05
4345604	'LOC4345604'	mRNA	2.03157	4.50534e-06	5.46333	21.9933	1.45644e-08
4345611	'LOC4345611'	mRNA	-0.713876	0.0153786	679.093	409.793	0.000321389
4345627	'LOC4345627'	mRNA	0.552458	0.0101807	42.95	62.48	0.000184506
4345638	'LOC4345638'	mRNA	-0.485378	0.000867936	95.6967	68.31	8.88856e-06
4345658	'LOC4345658'	mRNA	-1.61931	1.0875e-06	19.6733	6.29333	2.67109e-09
4345673	'LOC4345673'	mRNA	0.63697	0.0157289	7.66667	11.86	0.000331329
4345685	'LOC4345685'	mRNA	0.938404	0.00666691	21.71	40.9633	0.000110059
4345709	'LOC4345709'	mRNA	1.7658	0.00597418	1.45333	4.94	9.52309e-05
4345710	'LOC4345710'	mRNA	0.521336	0.00263455	34.1933	49.03	3.39999e-05
4345848	'LOC4345848'	mRNA	-0.784072	7.84944e-07	37.5133	21.7467	1.76458e-09
4345870	'LOC4345870'	mRNA	1.00636	0.0252026	1.6	3.22333	0.000613777
4345884	'LOC4345884'	mRNA	0.65464	0.0150931	42.3833	65.79	0.000313536
4345931	'LOC4345931'	mRNA	-0.724993	0.0246093	8.69	5.05333	0.000591132
4345946	'LOC4345946'	mRNA	0.571195	0.020489	17.7067	26.02	0.000458894
4345984	'LOC4345984'	mRNA	0.408722	0.025158	129.707	171.193	0.000610595
4346015	'LOC4346015'	mRNA	-0.698644	0.00201543	124.433	76.21	2.47513e-05
4346061	'LOC4346061'	mRNA	-1.22701	0.00312475	23.4267	10.16	4.1627e-05
4346094	'LOC4346094'	mRNA	-1.62647	0.0096396	3.18333	1.05333	0.000171756
4346246	'LOC4346246'	mRNA	1.48495	4.48008e-06	113.73	312.94	1.39058e-08
4346302	'LOC4346302'	mRNA	-0.480931	0.0196571	61.2333	43.7633	0.000433715
4346305	'LOC4346305'	mRNA	-0.483767	0.00881863	100.183	70.9467	0.000154232
4346321	'LOC4346321'	mRNA	1.82275	1.43275e-10	3.98333	13.9267	9.54329e-14
4346344	'LOC4346344'	mRNA	1.12106	0.0404292	0.693333	1.51333	0.00121748
4346401	'LOC4346401'	mRNA	0.551521	0.00224988	16.5367	24.1867	2.81926e-05
4346410	'LOC4346410'	mRNA	-0.776608	2.72913e-07	423.53	247.25	5.45349e-10
4346438	'LOC4346438'	mRNA	-0.892129	0.00478935	10.83	5.83	7.1578e-05
4346470	'LOC4346470'	mRNA	0.566522	0.0294541	19.39	28.4133	0.000758041
4346513	'LOC4346513'	mRNA	-0.972165	9.45053e-06	59.14	30.2267	3.51086e-08
4346518	'LOC4346518'	mRNA	-0.674198	0.0238755	93.27	58	0.000567542
4346586	'LOC4346586'	mRNA	-0.714246	0.0247754	18.3767	11.2267	0.000596152
4346629	'LOC4346629'	mRNA	-0.560376	0.000287772	93.04	63.1267	2.30017e-06
4346649	'LOC4346649'	mRNA	-0.561654	0.0068383	54.8633	36.88	0.000113872
4346672	'LOC4346672'	mRNA	-0.391248	0.0198882	343.243	260.107	0.00044047
4346746	'LOC4346746'	mRNA	-0.707772	0.000250844	177.227	107.873	1.97367e-06
4346803	'LOC4346803'	mRNA	-1.78795	5.02142e-29	628.51	182.733	2.09043e-33
4346822	'LOC4346822'	mRNA	1.46445	0.0134622	2.61333	7.08333	0.00027097
4346843	'LOC4346843'	mRNA	-0.613484	7.65131e-05	52.15	34.04	4.65048e-07
4346860	'LOC4346860'	mRNA	-0.565788	0.00446431	105.177	71.1433	6.48617e-05
4346993	'LOC4346993'	mRNA	2.61094	1.49144e-10	0.69	4.25333	1.05551e-13
4346994	'LOC4346994'	mRNA	-1.85426	0.0101807	1.87	0.53	0.00018475
4346998	'LOC4346998'	mRNA	-4.7474	0.0384728	0.183333	0.01	0.00112435
4347051	'LOC4347051'	mRNA	-0.655661	0.0212595	94.0867	59.0533	0.000484115
4347152	'LOC4347152'	mRNA	0.700593	7.73187e-05	6.71333	10.8767	4.73163e-07
4347153	'LOC4347153'	mRNA	-0.580125	0.0329719	74.3867	49.5033	0.000902234
4347172	'LOC4347172'	mRNA	-0.540515	8.83261e-05	141.867	97.3767	5.55233e-07
4347176	'LOC4347176'	mRNA	-0.503921	0.0499767	23.69	16.67	0.00162731
4347179	'LOC4347179'	mRNA	-1.36247	0.00980949	3.55667	1.38333	0.0001756
4347180	'LOC4347180'	mRNA	-0.530646	0.000266885	2179.67	1508.56	2.11099e-06
4347211	'LOC4347211'	mRNA	-1.26177	0.0083179	12.6233	5.01667	0.000143012
4347224	'LOC4347224'	mRNA	0.880913	0.00224988	29.3067	54.4467	2.81556e-05
4347266	'LOC4347266'	mRNA	-4.28617	0.00360464	2.08	0.113333	5.05709e-05
4347305	'LOC4347305'	mRNA	-0.509737	0.0174941	74.2267	51.3133	0.00037947
4347319	'LOC4347319'	mRNA	-0.607972	0.00692953	108.813	71.53	0.00011568
4347339	'LOC4347339'	mRNA	-0.686403	0.00806353	10.8967	6.81	0.00013696
4347373	'LOC4347373'	mRNA	0.608671	0.00460951	11.8533	17.8967	6.79546e-05
4347374	'LOC4347374'	mRNA	0.912008	3.86771e-05	41.6833	78.5867	1.94826e-07
4347417	'LOC4347417'	mRNA	-1.0383	0.0436069	5.35667	2.63333	0.001347
4347423	'LOC4347423'	mRNA	-1.11466	0.000578783	75.38	34.9	5.25268e-06
4347459	'LOC4347459'	mRNA	-0.710853	0.00817282	19.2933	11.86	0.000139497
4347609	'LOC4347609'	mRNA	-0.46776	0.0052524	34.54	24.9367	8.09037e-05
4347618	'LOC4347618'	mRNA	-3.96745	0.000122435	77.3467	5.17	8.46102e-07
4347619	'LOC4347619'	mRNA	-3.08942	1.08101e-06	6.77667	0.816667	2.61015e-09
4347661	'LOC4347661'	mRNA	-0.534381	0.0128562	76.41	52.83	0.000249942
4347674	'LOC4347674'	mRNA	-1.21268	1.06365e-18	245.263	105.467	8.85598e-23
4347696	'LOC4347696'	mRNA	-0.561619	0.0106953	113.813	76.6633	0.000196354
4347775	'LOC4347775'	mRNA	-0.998286	4.76362e-12	102.16	50.8733	2.18142e-15
4347805	'LOC4347805'	mRNA	1.49058	1.30146e-12	3.76667	10.4733	5.41801e-16
4347808	'LOC4347808'	mRNA	1.14639	2.98935e-09	21.74	47.78	3.23563e-12
4347822	'LOC4347822'	mRNA	0.781087	0.0376717	1.02	1.73333	0.00108995
4347968	'LOC4347968'	mRNA	-0.318487	0.0252516	204.833	163.877	0.000617671
4348008	'LOC4348008'	mRNA	-0.515112	0.021584	152.753	106.983	0.000495999
4348234	'LOC4348234'	mRNA	0.900299	0.0278286	1.78333	3.3	0.000706691
4348266	'LOC4348266'	mRNA	0.530311	0.0401223	35.96	51.5567	0.00120095
4348309	'LOC4348309'	mRNA	-0.438037	0.0233874	117.607	86.5067	0.000545229
4348336	'LOC4348336'	mRNA	1.33066	7.07702e-05	6.86333	17.0033	4.12465e-07
4348552	'LOC4348552'	mRNA	0.500618	0.0464742	31.4233	44.0233	0.00146846
4348637	'LOC4348637'	mRNA	0.805434	1.51528e-06	35.65	62.3733	4.01066e-09
4348711	'LOC4348711'	mRNA	0.950534	0.00121943	3.15667	6.03333	1.33004e-05
4348744	'LOC4348744'	mRNA	-0.519261	0.0275393	35.42	24.5	0.000695625
4348864	'LOC4348864'	mRNA	0.460049	0.044211	19.06	26.15	0.00138775
4348988	'LOC4348988'	mRNA	-0.577397	0.00810986	37.9167	25.4233	0.000138085
4349081	'LOC4349081'	mRNA	-0.803035	2.86707e-08	73.8367	42.35	3.93877e-11
4349090	'LOC4349090'	mRNA	-1.60307	4.55742e-11	29.9733	9.87667	2.65617e-14
4349148	'LOC4349148'	mRNA	-3.15757	2.92655e-05	6.74333	0.776667	1.40108e-07
4349149	'LOC4349149'	mRNA	-0.65978	0.00380511	34.9833	22.16	5.38586e-05
4349251	'LOC4349251'	mRNA	0.516358	0.0258507	21.39	30.49	0.000640956
4349351	'LOC4349351'	mRNA	-0.87313	1.5729e-07	69.92	38.7533	2.94661e-10
4349358	'LOC4349358'	mRNA	-0.767449	0.047023	19.1967	11.2233	0.00149833
4349395	'LOC4349395'	mRNA	-2.84386	0.0148959	37.2167	5.45333	0.00030758
4349404	'LOC4349404'	mRNA	-2.1509	0.0130426	7.98	1.84333	0.000257366
4349417	'LOC4349417'	mRNA	0.70233	9.85947e-05	94.3433	153.187	6.36201e-07
4349436	'LOC4349436'	mRNA	0.662932	0.0122341	18.6967	29.2833	0.000232753
4349464	'LOC4349464'	mRNA	0.664967	0.00527451	15.9433	25.0467	8.14639e-05
4349471	'LOC4349471'	mRNA	-0.636778	3.57676e-06	134.527	86.0133	1.0572e-08
4349511	'LOC4349511'	mRNA	0.641369	0.0125308	3.67667	5.74	0.000241008
4349531	'LOC4349531'	mRNA	0.611306	0.00788331	66.1533	100.003	0.000132915
4349555	'LOC4349555'	mRNA	0.661132	0.00509453	13.2967	21.5	7.76237e-05
4349671	'LOC4349671'	mRNA	-0.504383	0.0313288	63.4967	44.51	0.000826032
4349687	'LOC4349687'	mRNA	-0.560945	0.00137997	28.3033	19.2167	1.55686e-05
4349769	'LOC4349769'	mRNA	-0.663884	0.0241269	271.047	169.41	0.000577534
4349835	'LOC4349835'	mRNA	0.431226	0.0451711	9.87667	13.2633	0.00141977
4349966	'LOC4349966'	mRNA	-0.662965	0.000386257	194.873	123.04	3.21599e-06
4349988	'LOC4349988'	mRNA	-1.19971	0.00610203	77.6233	34.2833	9.78667e-05
4350002	'LOC4350002'	mRNA	-0.441592	0.0068383	258.05	189.637	0.00011364
4350130	'LOC4350130'	mRNA	-1.14971	0.0497004	5.95667	2.72667	0.00161298
4350190	'LOC4350190'	mRNA	1.40311	3.19287e-10	29.93	78.3867	2.79131e-13
4350224	'LOC4350224'	mRNA	1.0231	0.0315847	13.1	26.0733	0.000836263
4350486	'LOC4350486'	mRNA	0.496994	0.000568187	25.26	35.5667	5.10921e-06
4350617	'LOC4350617'	mRNA	0.536534	0.0416709	12.0267	17.2733	0.00127332
4350668	'LOC4350668'	mRNA	-1.00949	0.0050919	15.1833	7.58	7.73716e-05
4350698	'LOC4350698'	mRNA	-0.405684	0.0265318	76.18	57.3967	0.000661611
4350753	'LOC4350753'	mRNA	0.54535	0.0370845	17.1867	24.96	0.00106679
4350787	'LOC4350787'	mRNA	-0.670028	0.035072	138.82	87.75	0.000978237
4350893	'LOC4350893'	mRNA	-0.644406	0.0399169	2.97333	1.91667	0.00119147
4350894	'LOC4350894'	mRNA	-0.733416	0.00115711	86.2433	52.1467	1.25244e-05
4351224	'LOC4351224'	mRNA	1.88004	0.0130558	150.583	543.037	0.00025817
4351391	'LOC4351391'	mRNA	-1.88078	0.0370541	2.37333	0.656667	0.00105975
4351488	'LOC4351488'	mRNA	-0.757672	0.00164168	419.403	247.587	1.94096e-05
4351535	'LOC4351535'	mRNA	-0.465939	0.0319468	19.2467	13.87	0.000853324
4351566	'LOC4351566'	mRNA	0.492098	0.0234551	10.0733	14.11	0.000549387
4351597	'LOC4351597'	mRNA	0.811591	3.01085e-06	5.47333	9.57667	8.44995e-09
4351766	'LOC4351766'	mRNA	1.04714	0.0497004	1.33667	2.72333	0.00161385
4351887	'LOC4351887'	mRNA	-23.4081	9.13015e-07	8.20333	0	2.0905e-09
4351908	'LOC4351908'	mRNA	-0.421153	0.0328054	109.683	81.77	0.000894362
4351938	'LOC4351938'	mRNA	-0.551413	0.00326984	38.54	26.0867	4.39681e-05
4351990	'LOC4351990'	mRNA	0.568308	0.0393842	5.18667	7.65333	0.00116738
4351995	'LOC4351995'	mRNA	0.756513	0.025656	3.70667	5.87333	0.000632294
4352002	'LOC4352002'	mRNA	-0.435366	0.0362858	84.12	62.2433	0.0010272
4352045	'LOC4352045'	mRNA	-0.459868	0.0266811	424.5	302.537	0.000666839
4352254	'LOC4352254'	mRNA	-0.939706	6.16193e-05	99.65	51.5767	3.46909e-07
4352279	'LOC4352279'	mRNA	-0.352566	0.0266857	140.627	109.443	0.000669405
4352397	'LOC4352397'	mRNA	1.21777	0.000246642	3.2	7.33	1.92007e-06
4352406	'LOC4352406'	mRNA	0.424011	0.00548409	23.15	30.9933	8.53857e-05
4352426	'LOC4352426'	mRNA	1.65014	0.00855824	1.08667	3.38667	0.000147857
4352457	'LOC4352457'	mRNA	-1.05947	0.0266857	23.7867	11.6467	0.000669892
4352495	'LOC4352495'	mRNA	-1.42724	2.92655e-05	18.4233	6.94	1.3925e-07
4352637	'LOC4352637'	mRNA	-0.951589	3.18436e-10	50.45	26.06	2.65132e-13
4352661	'LOC4352661'	mRNA	1.39842	0.000309551	3.91667	10.1767	2.50002e-06
4352728	'LOC4352728'	mRNA	-1.36604	0.000573766	14.4833	5.7	5.18326e-06
4352779	'LOC4352779'	mRNA	0.461076	0.0258291	12.2333	16.75	0.000638711
4352868	'LOC4352868'	mRNA	0.62153	0.00595587	791.96	1209.07	9.4088e-05
9266041	'LOC9266041'	mRNA	-1.56638	0.0479107	3.08667	1.07333	0.0015318
9266070	'LOC9266070'	mRNA	1.98312	3.27044e-05	0.68	2.70333	1.59295e-07
9266213	'LOC9266213'	mRNA	-1.143	3.01085e-06	49.43	22.29	8.52328e-09
9266216	'LOC9266216'	mRNA	-0.787306	0.000438598	49.43	28.68	3.79919e-06
9266846	'LOC9266846'	mRNA	-0.733575	0.000140588	41.08	24.7	9.89109e-07
9266994	'LOC9266994'	mRNA	-1.83495	0.00159117	2.29	0.643333	1.86799e-05
9267111	'LOC9267111'	mRNA	-1.28917	3.69197e-15	48.43	19.7467	6.93889e-19
9267365	'LOC9267365'	mRNA	-1.46862	0.000100965	3.89	1.42	6.599e-07
9267885	'LOC9267885'	mRNA	-1.09602	0.0116203	11.48	5.41	0.000217206
9268106	'LOC9268106'	mRNA	-2.22863	0.013175	0.97	0.206667	0.000262173
9268431	'LOC9268431'	mRNA	-1.43426	0.00662207	25.6233	9.35667	0.000108669
9268726	'LOC9268726'	mRNA	0.979656	7.08135e-05	5.66667	11.1167	4.17501e-07
9268790	'LOC9268790'	mRNA	0.726456	0.0208839	4.01667	6.16667	0.000469477
9268867	'LOC9268867'	mRNA	0.925882	4.98735e-05	6.35	11.9933	2.67836e-07
9268901	'LOC9268901'	mRNA	-0.777348	0.000824457	24.2733	14.14	8.25759e-06
9269067	'LOC9269067'	mRNA	-1.25625	0.00252198	3.49	1.48667	3.22321e-05
9269286	'LOC9269286'	mRNA	1.05645	0.0018	22.8467	47.2	2.15811e-05
9269317	'LOC9269317'	mRNA	-0.421318	0.0243377	90.83	67.4067	0.000583593
9269507	'LOC9269507'	mRNA	-0.918609	0.013033	15.4633	8.11333	0.000256635
9269614	'LOC9269614'	mRNA	-1.24825	0.00393823	20.91	8.88667	5.63475e-05
9269734	'LOC9269734'	mRNA	-0.56462	0.0412814	90.6667	60.8267	0.00125626
9269781	'LOC9269781'	mRNA	-1.00214	0.0271946	4.59	2.28	0.000684932
9270036	'LOC9270036'	mRNA	-0.585799	0.00144043	25.1033	16.7533	1.64591e-05
9270180	'LOC9270180'	mRNA	-3.15508	0.0117292	2.34667	0.27	0.000220707
9270258	'LOC9270258'	mRNA	-0.331484	0.0381834	104.377	82.49	0.00111112
9270420	'LOC9270420'	mRNA	1.25318	0.000116274	22.35	52.6933	7.98684e-07
9270453	'LOC9270453'	mRNA	0.625491	0.00263329	17.73	27.4333	3.3874e-05
9270645	'LOC9270645'	mRNA	-0.439812	0.0351178	270.333	196.487	0.000980976
9270694	'LOC9270694'	mRNA	-1.1249	0.0372796	2.52333	1.16	0.00107395
9270874	'LOC9270874'	mRNA	0.67667	0.0367454	116.213	184.547	0.00104327
9270958	'LOC9270958'	mRNA	-0.73669	0.021584	21.9333	13.1167	0.000494333
9271092	'LOC9271092'	mRNA	0.875304	0.00346479	84.2167	152.61	4.77435e-05
9271184	'LOC9271184'	mRNA	-1.61661	0.0270938	1.98	0.64	0.000681265
9271219	'LOC9271219'	mRNA	-0.963601	0.0233874	3.09	1.59333	0.000544602
9271608	'LOC9271608'	mRNA	-1.104	0.000103619	35.5567	16.5633	6.89272e-07
9271735	'LOC9271735'	mRNA	1.36502	0.000824457	2.15333	5.5	8.25178e-06
9271745	'LOC9271745'	mRNA	-0.800999	0.00829095	28.6467	16.4967	0.000142204
9271852	'LOC9271852'	mRNA	-1.10556	1.72455e-08	66.27	30.7933	2.29739e-11
9271856	'LOC9271856'	mRNA	0.843867	0.00114257	40.28	72.42	1.23195e-05
9271954	'LOC9271954'	mRNA	-1.60654	0.0383021	1.26667	0.413333	0.00111776
9271957	'LOC9271957'	mRNA	-4.12978	0.0174083	1.73333	0.103333	0.000374226
9272016	'LOC9272016'	mRNA	-0.719621	0.000127274	170.17	102.84	8.90141e-07
9272068	'LOC9272068'	mRNA	1.40084	0.0349986	0.666667	1.73	0.000971819
9272080	'LOC9272080'	mRNA	0.973379	0.000103619	8.49333	17.31	6.86129e-07
9272115	'LOC9272115'	mRNA	0.848329	0.0210535	42.26	74.7767	0.000477371
9272132	'LOC9272132'	mRNA	-1.07296	0.0328054	3.54667	1.7	0.000892278
9272243	'LOC9272243'	mRNA	-2.22929	0.023821	3.99333	0.866667	0.000564566
9272321	'LOC9272321'	mRNA	-0.812206	0.0440794	5.44667	3.1	0.00137954
9272389	'LOC9272389'	mRNA	0.685492	3.56444e-05	24.7367	39.57	1.76582e-07
9272458	'LOC9272458'	mRNA	-0.83808	0.0316511	30.67	16.86	0.000841485
9272501	'LOC9272501'	mRNA	-0.709328	0.0370845	20.33	12.42	0.00106381
9272733	'LOC9272733'	mRNA	-0.527859	0.0232549	11.2867	7.79667	0.000540203
