# Supplementary material for: Potassium indole-3-butyric acid affects rice’s adaptability to salt stress by regulating carbon metabolism, transcription factor genes expression, and biosynthesis of secondary metabolites
Source: Front Plant Sci. 2024 Sep 3;15:1416936. doi: 10.3389/fpls.2024.1416936 (PMC11405336; doi:10.3389/fpls.2024.1416936)
Supplement: Supplementary file 1 [file DataSheet1.zip › Supplementary materials/Supplementary Table.S9 KEGG enrichment analysis in negative ion mode in IBAK03CK03.xlsx]

## Sheet: Sheet1
Table.S9 KEGG enrichment analysis in negative ion mode in IBAK03/CK03
KEGG.ID	Regulate	Name
C17590	Up	Catechin
C16353	Up	7-Methylxanthine
C00026	Up	2-Oxoglutaric acid
C00122	Up	Fumaric acid
C00147	Down	Adenine
C00042	Up	Succinic acid
C00847	Up	4-Pyridoxic acid
C00079	Up	L-Phenylalanine
C16316	Up	13(S)-HOTrE
C18218	Up	16-Hydroxyhexadecanoic acid
C02470	Up	Xanthurenic acid
C00628	Down	Gentisic acid
C04677	Up	AICA ribonucleotide
C00601	Down	Phenylacetaldehyde
C00811	Down	p-Hydroxy-cinnamic acid
C01494	Down	Ferulic acid
C08747	Down	Ailanthone
C03951	Down	Cynaroside
C17048	Down	Forsythin
